# Supplementary material for: Genomic signatures of positive selection in Awarik dromedary camels from southwestern of Saudi Arabia
Source: Front Vet Sci. 2024 Sep 18;11:1443748. doi: 10.3389/fvets.2024.1443748 (PMC11446216; doi:10.3389/fvets.2024.1443748)
Supplement: Supplementary file 1 [file Table_1.xlsx]

## Sheet: TableS1_Awrk9_iHS_CandRgns
Chr	Start	Stop	Length
1	51800001	51950001	150000
1	75350001	75475001	125000
1	81675001	81850001	175000
1	92875001	92975001	100000
2	46875001	46975001	100000
2	48550001	48675001	125000
2	49950001	50050001	100000
2	51800001	51925001	125000
2	83100001	83225001	125000
2	92875001	92975001	100000
2	106025001	106125001	100000
2	112525001	112650001	125000
3	35850001	35950001	100000
3	48550001	48650001	100000
3	51800001	51950001	150000
3	60100001	60200001	100000
3	84225001	84350001	125000
3	93275001	93375001	100000
3	94600001	94700001	100000
3	100950001	101050001	100000
3	113175001	113300001	125000
3	117600001	117700001	100000
4	39175001	39275001	100000
4	48575001	48675001	100000
4	51800001	51925001	125000
5	48550001	48675001	125000
5	49925001	50025001	100000
5	51800001	51950001	150000
6	20400001	20525001	125000
6	20550001	20650001	100000
6	51800001	51950001	150000
6	95475001	95575001	100000
7	48550001	48650001	100000
7	51800001	51975001	175000
7	79425001	79525001	100000
7	85875001	86000001	125000
7	86375001	86475001	100000
9	16000001	16125001	125000
9	36675001	36775001	100000
9	48550001	48675001	125000
9	51775001	51925001	150000
10	51800001	51925001	125000
10	60100001	60200001	100000
11	12750001	12875001	125000
11	48550001	48650001	100000
11	51750001	51950001	200000
11	60125001	60225001	100000
12	7475001	7625001	150000
12	18750001	18850001	100000
12	28725001	28875001	150000
12	29700001	29800001	100000
12	51775001	51950001	175000
14	29675001	29775001	100000
14	51775001	51950001	175000
14	60100001	60200001	100000
15	34900001	35000001	100000
15	48575001	48675001	100000
15	51800001	51950001	150000
23	18100001	18200001	100000
8	48575001	48675001	100000
8	51775001	51925001	150000
13	51800001	51925001	125000
16	51800001	51950001	150000
17	48575001	48675001	100000
17	51800001	51950001	150000
33	7475001	7575001	100000

## Sheet: TableS2_Awrk9_iHS_genes
Chr	start	end	symbol	GeneID	Function	Column1	Column2	Column3
1	51808068	51812454	LOC105085894	105085894	5-hydroxytryptamine receptor 3C-like
1	51823704	51828831	LOC105085893	105085893	5-hydroxytryptamine receptor 3C-like
1	51845499	51852383	LOC105085891	105085891	5-hydroxytryptamine receptor 3E
1	51868298	51876573	EIF2B5	105085890	eukaryotic translation initiation factor 2B subunit epsilon,
1	51882125	51896113	DVL3	105085889	dishevelled segment polarity protein 3	encodes a cytoplasmic phosphoprotein that regulates cell proliferation
1	51899646	51908798	AP2M1	105085888	adaptor related protein complex 2 subunit mu 1	required for the activity of a vacuolar ATPase, which is responsible for proton pumping occurring in the acidification of endosomes and lysosomes. The encoded protein may also play an important role in regulating the intracellular trafficking and function of CTLA-4 protein.	new member of antimicrobial protein	https://www.sciencedirect.com/science/article/abs/pii/S0145305X21001075
1	51910668	51922089	ABCF3	105085887	ATP binding cassette subfamily F member 3	encodes a member of the ATP-binding cassette (ABC) transporter superfamily. ATP-binding cassette proteins transport various molecules across extra- and intracellular membranes. T displays antiviral effect against flaviviruses.ABCF3, also called GCN20/SCORD5, is involved in stress-associated protein translation control and defense responses to bacterial infection.
1	51936175	51948078	VWA5B2	105085884	von Willebrand factor A domain containing 5B2	SNP in this gene related to fetal death. Whole-genome sequencing analysis in families with recurrent pregnancy loss: A pilot study
1	51944479	51946544	LOC105085883	105085883	uncharacterized LOC105085883
1	51948073	51953135	ALG3	105085886	ALG3 alpha-1,3- mannosyltransferase	ALG3, has been shown in S. cerevisiae to encode the enzyme Dol-P-Man: Man5GlcNAc2-PP-Dol mannosyltransferase, which is responsible for the first Dol-P-Man-dependent mannosylation step at the luminal side of the ER, converting Man5GlcNAc2-PP-Dol to Man6GlcNAc2-PP-Dol	https://academic.oup.com/glycob/article/14/5/399/611433
1	75421996	75448045	LOC116154354	116154354	uncharacterized LOC116154354
1	81641869	81677026	NXPE3	105087714	neurexophilin and PC-esterase domain family member 3	enables protein binding
1	81688335	81725254	CEP97	105087715	centrosomal protein 97	Cep97 and CP110 are conserved proteins that localize to the distal end of centrioles and have been reported to limit centriole elongation in vertebrates	https://www.cell.com/current-biology/pdf/S0960-9822(20)30765-X.pdf
1	81724456	81728986	RPL24	105087716	ribosomal protein L24	Rpl24 may be necessary for melanocyte development. Additionally, Rps7, Rpl24, and Rpl38 are crucial for skeletal and retinal development	https://journals.plos.org/plosgenetics/article?id=10.1371/journal.pgen.1003300
1	81731496	81760561	ZBTB11	105087717	zinc finger and BTB domain containing 11	myeloid lineage development. We describe a new evolutionarily conserved genetic and biochemical pathway connecting the master myeloid regulator PU.1 and ZBTB11 in basal neutrophil development	https://www.nature.com/articles/ncomms14911
1	81771340	81786729	PCNP	105087718	PEST proteolytic signal containing nuclear protein	PEST-NPs are also regarded as the guardians of the cell and are believed to play crucial roles in cell cycle regulation, ubiquitin proteasome pathway, glycosylation of nuclear pores, hexosamine biosynthetic pathways, cell nutrient uptake and cellular metabolism regulation, and nucleocytoplasmic transport[4-6] . It has been well reported that PEST sequences serve as a proteolytic signal to degrade…	https://pcnp.henu.edu.cn/__local/B/FA/63/05B6517236C46FC199184EF682C_CB6B720D_188C7A.pdf
1	81791740	81797786	TRMT10C	105087719	tRNA methyltransferase 10C, mitochondrial RNase P subunit
1	81797902	81925874	SENP7	105087720	SUMO specific peptidase 7	ENP7 was required for the metabolic reprogramming of CD8+ T cells, which is critical for their proliferation in vitro and antitumor immune responses in vivo. In response to TCR-induced ROS, SENP7 rapidly translocated from the nucleus to the cytoplasm to mediate PTEN deSUMOylation and in turn promoted PTEN degradation, thereby maintaining the CD8+ T cell metabolic state. Importantly, SENP7 sensed …	https://www.jci.org/articles/view/155224
1	81800301	81813652	LOC105087785	105087785	putative protein FAM172B
2	46822052	47030951	LOC116157735	116157735	uncharacterized LOC116157735
2	48653492	48662832	LOC105089597	105089597	60S ribosomal protein L17 pseudogene
2	48674120	48705133	CXXC4	105089596	CXXC finger protein 4	CXXC finger protein 4 (CXXC4) was a novel tumor suppressor in gastric cancer and CXXC4 inhibited growth of gastric cancer cells	https://www.ncbi.nlm.nih.gov/pmc/articles/PMC5732750/
2	49985989	49986092	LOC116149120	116149120	U6 spliceosomal RNA
2	50044541	50116150	SLC39A8	105089557	solute carrier family 39 member 8	SLC39A8 can transport Mn, iron, and cadmium, with a higher affinity with Mn than zinc in mammalian cells. Both SLC39A8 global and liver-specific knockout mice displayed decreased tissue Mn levels, with no differences in zinc and iron levels	https://www.nature.com/articles/s41598-018-21464-0
2	51789073	51831131	DNAJB14	105089550	DnaJ heat shock protein family (Hsp40) member B14	The endoplasmic reticulum (ER) transmembrane chaperones DNAJB12(B12) and DNAJB14(B14) are cofactors that cooperate with cytosolic Heat Shock-70 protein (HSC70) facilitating folding/degradation of nascent membrane proteins and supporting the ER-membrane penetration of viral particles	https://www.sciencedirect.com/science/article/abs/pii/S0304416523002003
2	51809393	51835914	LOC116157799	116157799	uncharacterized LOC116157799
2	51835990	51852502	LAMTOR3	105089549	late endosomal/lysosomal adaptor, MAPK and MTOR activator 3	LAMTOR2 was shown to play a crucial role for innate and adaptive immunity, LAMTOR2 plays a critical role in tissue homeostasis and immunity10,11,12,27. Here, we contribute insights into the function of LAMTOR2, as part of the Ragulator/LAMTOR complex.	https://www.nature.com/articles/ncomms6138
2	51854675	51905099	DAPP1	105089548	dual adaptor of phosphotyrosine and 3-phosphoinositides 1	Dapp1, an adaptor molecule expressed in immune-related and mucosal tissues, including the lung.	https://journals.plos.org/plosgenetics/article?id=10.1371/journal.pgen.1008528
2	83038491	83159974	HERC3	105091565	HECT and RLD domain containing E3 ubiquitin protein ligase 3	HERC3 regulates epithelial-mesenchymal transition by directly ubiquitination degradation EIF5A2 and inhibits metastasis of colorectal cancer	https://www.nature.com/articles/s41419-022-04511-7
2	83132961	83135137	NAP1L5	105091564	nucleosome assembly protein 1 like 5	NAP1L5 role in translation control during the pathological growth of cardiomyocytes, and provide potential molecular targets to treat cardiac hypertrophy.	https://www.frontiersin.org/articles/10.3389/fcvm.2021.791501/full
2	83170990	83456904	FAM13A	105091562	family with sequence similarity 13 member A	FAM13A contains RhoGAP domain, an evolutionary conserved protein domain of GTPase activating proteins for small GTPases (Rho/Rac/Cdc42-like). Data from others suggests that Rho GTPase signaling regulates adipogenesis. Additionally, WNT/β-catenin signaling is known to inhibit adipogenesis. Tang et al. suggests a potential role of FAM13A in regulating adipose precursor number, potentially via WNT/β…	https://www.nature.com/articles/s41467-020-15291-z
2	92897743	93204799	LIMCH1	105089325	LIM and calponin homology domains 1	LIMCH1 protein regulates the activity of non-muscle myosin type 2A (NMIIA). It also promotes retrograde actin flow in lamellipodia and increases the strength of focal adhesion, preventing cell migration and increasing cell adhesion (Lin et al., 2017). LIMCH1 protein is described as a favorable prognostic factor in lung (Zhang et al., 2019; Cao et al., 2021) and renal cancers (https://www.proteina…	https://www.ncbi.nlm.nih.gov/pmc/articles/PMC9930957/
2	112624310	112625358	LOC116156378	116156378	uncharacterized LOC116156378
2	112625351	112684329	TAPT1	105098343	transmembrane anterior posterior transformation 1	TAPT1 which codes for a predicted transmembrane protein is involved in ER/Golgi pathways, human Cytomegalovirus (HCMV) infection and primary ciliogenesis	https://www.embopress.org/doi/full/10.15252/emmm.202216478
3	35648080	36021061	ARL15	105087154	ADP ribosylation factor like GTPase 15	Arl15 is an uncharacterized Arl group member. It became interesting after a series of genome-wide association studies linked its gene locus to rheumatoid arthritis, multiple metabolic traits, such as body shape, blood lipid level, and magnesium homeostasis, and metabolic diseases, such as type 2 diabetes mellitus, coronary heart disease, and childhood obesity (Corre et al., 2018; Danila et al., 2…	https://elifesciences.org/articles/76146
3	48510645	48616008	MRPS27	105084782	mitochondrial ribosomal protein S27	MRPS27 is a member of the pentatricopeptide repeat (PPR) domain family which have been known to participate in regulation of mitochondrial RNA metabolism and translation in mammals, Davies et al. (2012) confirmed that MRPS27 participates in the mitochondrial protein synthesis.	https://www.sciencedirect.com/science/article/abs/pii/S1532045621000247
3	48616069	48644982	PTCD2	105084781	pentatricopeptide repeat domain 2	Ptcd2 encodes pentatricopeptide repeat domain-containing protein 2, a protein that modulates the processing and translation of mitochondrial RNA transcripts, Ptcd2 controls the expression of cytochrome c oxidase subunit III (COIII), a key component of complex IV of the electron transport chain.	https://www.tandfonline.com/doi/full/10.2147/DMSO.S420258
3	51723544	51987513	IQGAP2	105084809	IQ motif containing GTPase activating protein 2	IQGAP2 was identified in 1996 as a large cytoplasmic scaffold protein that is expressed predominantly in the liver, but also in the prostate, kidney, stomach, testis, and platelets [31]. Despite its 62% sequence homology with other IQGAPs, the majority of evidence demonstrated that IQGAP2 acted as a tumor suppressor in malignancies	https://www.mdpi.com/2072-6694/15/4/1115
3	51912439	51919341	F2RL2	105084808	coagulation factor II thrombin receptor like 2	As a G-protein-coupled protease-activated receptor, F2RL2 plays an important role in the coagulation cascade (Kaufmann and Hollenberg, 2012). Research by Liu et al. (2019) showed that the expression level of F2RL2 was downregulated during infection with BVDV, suggesting that the complement system may play a key role in BVDV infection.	https://www.frontiersin.org/articles/10.3389/fcimb.2021.628667/full
3	83896988	84434253	LOC116152254	116152254	uncharacterized LOC116152254
3	93294686	93537297	CHSY3	105089922	chondroitin sulfate synthase 3	CHSY3 as a highly promising prognostic biomarker and an effective therapeutic target in the context of gastric cancer (GC). The upregulation of this particular glycosyltransferase exhibits a significant correlation with unfavorable overall survival (OS) in GC patients, as well as higher pathological staging and T-stage outcomes. Further correlation analysis between the Tumor Immune Dysfunction an…	https://link.springer.com/article/10.1186/s12967-023-04333-x
3	94599417	94678943	MEIKIN	105090924	meiotic kinetochore factor	MEIKIN is a meiosis-I-specific kinetochore protein whose localization is mediated by its interaction with CENP-C.	https://www.nature.com/articles/nature14097
3	94635038	94644424	LOC116149359	116149359	60S ribosomal protein L34 pseudogene
3	94680564	94742550	ACSL6	105090001	acyl-CoA synthetase long chain family member 6	ACSL6 deficiency impaired spatial memory and resulted in hyperlocomotion and age-related cerebellar neuroinflammation. Together, these data demonstrate that ACSL6-mediated DHA metabolism is required for age-related neuroprotection.	https://www.ncbi.nlm.nih.gov/pmc/articles/PMC8262339/
3	100940178	100993982	PSD2	105098114	pleckstrin and Sec7 domain containing 2	EFA6C, also known as Psd2, is a guanine nucleotide exchange factor for Arf6 that is preferentially expressed in the cerebellar cortex, ARF6 appears to regulate the rearrangement of cortical actin cytoskeleton as well as the membrane trafficking at the plasma membrane based on the findings obtained from non-neural cells	https://onlinelibrary.wiley.com/doi/full/10.1111/j.1471-4159.2005.03072.x
3	100998005	101167598	NRG2	105098149	neuregulin 2	Functionally, like NRG1, a peptide harboring the NRG2 epidermal growth factor-like domain acutely promotes the internalization of GABAARs30 and N-methyl-D-aspartate receptors (NMDARs)31 in hippocampal and cortical ErbB4-expressing GABAergic interneurons, respectively.	https://www.nature.com/articles/mp201722
3	101039700	101039882	LOC116152403	116152403	U2 spliceosomal RNA
3	113158317	113188427	MRPL22	105095148	uncharacterized LOC116152355	the MRPL22 gene is abundantly expressed in LP. Its expression significantly increases after entering the luteal phase from the ovarian stage and significantly decreases after entering the pregnancy period. It was revealed by related research on the in-depth characterization of the mouse embryo mutant MRPL22 that the absence of MRPL22 led to severe developmental delay and the inability to initiate…	https://www.nature.com/articles/s41598-022-15986-x
3	117598073	117637328	LOC116152355	116152355	uncharacterized LOC116152355
3	117626127	117654223	ZFP62	105104215	zinc finger protein	Zfp51 and Zfp62 were identified as hub genes involved in hippocampal aging.	https://www.frontiersin.org/articles/10.3389/fnmol.2023.1133106/full
3	117654360	117672582	BTNL9	105104214	Butyrophilin (BTN) and Btn-like (BTNL) molecules control T lymphocyte responses, and are genetically associated with inflammatory disorders and cancer. colonic tumors exhibited significantly decreased levels of BTNL2, BTNL3, BTNL8, and BTNL9 as compared to unaffected tissue	https://onlinelibrary.wiley.com/doi/full/10.1002/iid3.105
3	117676822	117684519	LOC116152354	116152354
3	117689998	117690930	LOC105104223	105104223
4	39154422	39223635	STX17	105086887	The syntaxin family of proteins is one of the families of the soluble NSF attachment protein receptors (SNAREs) and participates as a target/Qa-SNARE in membrane fusion in eukaryotic cells (Jahn and Scheller, 2006). Syntaxins are tail-anchored proteins and possess a homologous coiled-coil domain of 60–70 amino acids responsible for membrane fusion, termed the SNARE motif,	https://journals.biologists.com/jcs/article/134/22/jcs258699/273483/Syntaxin-17-an-ancient-SNARE-paralog-plays
4	39217109	39289590	ERP44	105086886	ER-resident protein 44 (ERp44) regulates the ER composition by controlling the secretion of ER enzymes. On the other hand, from a systemic point of view, data published until now indicate that an adequate ERp44 activity is important for maintaining glucose homeostasis and for controlling immune responses, by acting both on IgM and on IL-12 and IL-23	https://journals.biologists.com/jcs/article/133/21/jcs240366/226126/The-pivotal-role-of-ERp44-in-patrolling-protein
4	48559148	48588142	LOC105096463	105096463
4	48585581	48596745	ZFP37	105096453	inc-finger protein that is expressed in all tissues of the central nervous system and is involved in the development and maintenance of neuronal cell activity in adults.	https://link.springer.com/article/10.1007/s13353-019-00483-1
4	48596750	48602314	LOC116152530	116152530
4	48653441	48662333	SLC31A2	105103767	In the mammalian cells, copper uptake is mediated by transmembrane proteins CTR1 and CTR2 belonging to the CTR family, which are encoded by Slc31a1 and Slc31a2 genes, respectively [8,9]. CTR1 in the form of the functional homotrimer is located in the plasma membrane and forms a channel for Cu+ ions to pass through.	https://www.ncbi.nlm.nih.gov/pmc/articles/PMC9570402/
4	48654120	48661055	LOC116152714	116152714
4	48664452	48710364	FKBP15	105103766	Bioinformatic prediction and RNA sequencing analysis suggested that FK506-binding protein 15 (FKBP15) was the most likely target downstream of miR-7974. The overexpression of FKBP15 significantly inhibited the osteogenesis of DFSCs via the restriction of actin cytoskeleton organization.	https://www.mdpi.com/1422-0067/24/22/16121
4	51266173	52066112	ASTN2	105103742	ASTN2 is a large vertebrate-specific transmembrane protein,expressed in the developing and adult brain primarily, andwith the highest levels detected in the cerebellum, but also at lowerlevels in the cortex, the olfactory bulb, and the dentate gyrus of thehippocampus	https://www.pnas.org/doi/epdf/10.1073/pnas.1809382115
5	48541271	48722431	LOC105098489	105098489
5	48581922	48592545	LOC116153048	116153048
5	49822934	50105789	LOC105098680	105098680
5	49973173	49979476	LOC116153056	116153056
5	49974814	49975989	LOC116153054	116153054
5	49976901	49978112	LOC116153057	116153057
5	49985523	49986108	LOC116153055	116153055
5	50016229	50022325	LOC116153052	116153052
5	51848877	51928109	UBE2E3	105098734	Ubiquitin-conjugating enzyme E2 E3, UBE2E3 was highly expressed in the bone marrow and positively associated with osteogenesis related genes. Besides, UBE2E3 expression reduced in old bone marrow mesenchymal stem cells (BMSCs) compared with that in young BMSCs. In in vitro experiments, knockdown of UBE2E3 accelerated cellular senescence and inhibited osteogenic differentiation of young BMSCs. On …
6	20395682	20412249	PATL2	105101753	PAT1 homolog 2 (PATL2), encoding an RNA-binding protein, is a repressor involved in the translational regulation of maternal mRNAs during oocyte maturation. Previous studies have reported mutations in PATL2 those led to female infertility with oocyte maturation arrest	https://www.frontiersin.org/articles/10.3389/fcell.2021.628649/full
6	20405636	20407444	LOC116153460	116153460
6	20414543	20495155	SPG11	105101702	More than 70 genetically distinct forms (SPG1-SPG72) are currently recognized [2]. SPG11 represents a complicated form of Hereditary spastic paraplegias (HSPs) with cognitive decline, thinning of the corpus callosum, white matter lesions and cerebellar signs among other symptoms very similar to SPG15	https://journals.plos.org/plosgenetics/article?id=10.1371/journal.pgen.1005454
6	20495699	20516029	EIF3J	105101701	EIF3J antisense RNA1 (EIF3J-AS1) is recently proved to be highly expressed in hepatocellular carcinoma (HCC) and bore prognostic value in HCC patients, indicating EIF3J-AS1 as an oncogenic lncRNA in HCC	https://onlinelibrary.wiley.com/doi/full/10.1002/jcb.29427
6	20523976	20592249	CTDSPL2	105101703	Functionally, CTDSPL2 dephosphorylates FoxO1/3a to stimulate hepatic gluconeogenesis [26] and muscle proteolysis [27]. Furthermore, CTDSPL2 inhibits BMP-activated osteoblast differentiation by dephosphorylating Smad1/5/8	https://www.sciencedirect.com/science/article/abs/pii/S0304383521005851
6	20523976	20592249	CTDSPL2	105101703	Functionally, CTDSPL2 dephosphorylates FoxO1/3a to stimulate hepatic gluconeogenesis [26] and muscle proteolysis [27]. Furthermore, CTDSPL2 inhibits BMP-activated osteoblast differentiation by dephosphorylating Smad1/5/8	https://www.sciencedirect.com/science/article/abs/pii/S0304383521005851
6	20597665	20692280	CASC4	105101706	cancer susceptibility candidate 4 (CASC4), a heavily O-glycosylated protein, was significantly downregulated in both Tn(+) cells. Overexpression of CASC4 suppressed Tn-induced activation of EMT and cancer metastasis via inhibition of Cdc42 signaling.	https://onlinelibrary.wiley.com/doi/full/10.1002/cbin.12077
6	51234270	51850868	LOC105091394	105091394
6	95401167	95493426	MARK3	105103448	Microtubule affinity-regulating kinase 3 (MARK3) is a serine/threonine kinase that belongs to the AMPK-related kinase family. MARK3 is reportedly activated by tumor suppressor liver kinase B1 (LKB1) and antagonizes oncogenic pathways, including cell cycle pathway via CDC25C phosphorylation	The metabolic stress-activated checkpoint LKB1-MARK3 axis acts as a tumor suppressor in high-grade serous ovarian carcinoma | Communications Biology (nature.com)
6	95504145	95512618	CKB	105103447	Creatine kinase (CK) regulates energy use by reversibly transferring phosphate groups between phosphocreatine and ATP at sites of high energy demand. CK comprises two cytosolic isoenzymes (CK-brain type and CK-muscle type) and two mitochondrial isoenzymes (Wyss and Wallimann Citation1994). Since CK is responsible for energy homeostasis, it participates in many biological and physiological events …	Full article: Brain type of creatine kinase induces doxorubicin resistance via TGF-β signaling in MDA-MB-231 breast cancer cells (tandfonline.com)
6	95512844	95526021	TRMT61A	105105990	mammalian TRMT6B (a homolog of TRMT61A) has been identified as a mitochondria+F68-specific tRNA m1A58 methyltransferase. TRMT61A/TRMT6 complex is involved in some m1A modifications on mRNA in human cells (Li et al., 2017).	Arabidopsis TRM61/TRM6 complex is a bona fide tRNA N1-methyladenosine methyltransferase | Journal of Experimental Botany | Oxford Academic (oup.com)		Mitochondrial related function
6	95514051	95518827	LOC116153629	116153629
6	95531561	95537892	LOC116153630	116153630
6	95536103	95542949	BAG5	105105989	BAG5 acts as a nucleotide exchange factor for heat shock cognate 71 kDa protein (HSC70), promoting adenosine diphosphate release and activating HSC70-mediated protein folding. HSP70/HSC70 activities are regulated by co-chaperones, such as J protein and the Bcl-2–associated athanogene (BAG) protein family.	https://www.science.org/doi/full/10.1126/scitranslmed.abf3274		heat shock proteins regulation
6	95542265	95573302	LOC105105988	105105988
7	48491202	48589076	SEPTIN7	105095872	decreased septin 7 expression might result in the ability of T cells to cross this barrier, septin 7 might take a pivotal role in cellular processes that regulate immune functions such as cell signaling or cell migration.	https://www.nature.com/articles/s41598-018-30753-7		immunology
7	51146767	52063873	IMMP2L	105085301	One gene that has been associated with ASD in some studies [8,9] but not others [[10], [11], [12]] is inner mitochondrial membrane peptidase-2-like (IMMP2L). IMMP2L is also recurrently disrupted in GTS and ADHD [8,[12], [13], [14], [15], [16], [17], [18]] and encodes a mitochondrial enzyme localised within the inner mitochondrial membrane, functioning to cleave signal peptides	https://www.sciencedirect.com/science/article/abs/pii/S0166432819304747		enzyme cleave signal peptides
7	77814736	79826534	CNTNAP2	105095041	The Contactin-associated protein-like 2 gene (also known as CNTNAP2) contains 24 exons spanning 2.3 Mb at chromosome 7q35, making it the largest gene in the genome.1 Disruptions of the CNTNAP2 gene have been reported in a number of patients displaying a wide range of severe neurological disorders and association studies have implicated variants within this locus in complex traits including langua…	https://www.nature.com/articles/ejhg2013100		Protein coding
7	85747720	86129284	PTPRN2	105088983	Protein tyrosine phosphatase receptor types (PTPR) are a family of plasma membrane receptors composed of an extracellular domain that shares homology with cell adhesion molecules, one transmembrane domain, and one intracellular catalytic domain. Such a structure allows direct coupling of extracellular adhesion-mediated events with the regulation of intracellular signaling pathways1. Two proteins …	https://www.nature.com/articles/s41598-023-27497-4		protein receptors
7	86335285	86406396	ESYT2	105101916	Extended synaptotagmins (ESyts) are a family of endoplasmic reticulum (ER) proteins that are expressed in three isoforms, ESyt1, ESyt2, and ESyt3 [1]. Similar to conventional synaptotagmins, ESyts are composed of a short N-terminal extracytoplasmic sequence, a single transmembrane region (TMR), and multiple C-terminal C2-domains that partly bind to phospholipids in a Ca2+-dependent manner [1–3]. …	https://journals.plos.org/plosone/article?id=10.1371/journal.pone.0158295		Cellular function
7	86425716	86475332	WDR60	105101917	WDR60 (WD repeat domain 60) and WDR34 (WD repeat domain 34) are two dynein-2 intermediate chain proteins (Asante et al., 2014; Tsurumi et al., 2019). Defects in WDR60 gene have been associated with ciliopathies such as short rib-polydactyly syndrome and Jeune asphyxiating thoracic dystrophy	https://www.frontiersin.org/articles/10.3389/fcell.2023.1084245/full		Protein coding
8	48619248	48619646	LOC116154275	116154275
9	16026826	16047355	DRAM2	105100464	DNA damage regulated autophagy modulator 2 (Dram2) is a predicted target gene of miR-27a-3p, we proposed that the circLrp1b/miR-27a-3p/Dram2 axis plays an important role in DEX-mediated modulation of autophagy in TBI	https://www.ncbi.nlm.nih.gov/pmc/articles/PMC7695368/		Immunology
9	16046875	16082877	CEPT1	105100462	Most PE synthesis in the mammalian SR/ER is mediated by choline/ethanolamine phosphotransferase 1 (CEPT1), the terminal enzyme in the Kennedy pathway of phospholipid synthesis (12) that generates both PE and phosphatidylcholine (PC). Since FAS has been linked to changes in PE content, SR function, and insulin sensitivity, we evaluated the potential role of skeletal muscle CEPT1 in glucose metabol…	https://diabetesjournals.org/diabetes/article/65/2/358/40162/Skeletal-Muscle-Phospholipid-Metabolism-Regulates		Metabolism
9	16083251	16102872	DENND2D	105100465	As a member of the DENND2 family, DENND2D consists of four subregions: the full DENN domain, the upstream DENN, the core DENN, and the downstream DENN. DENN/MADD (DENND) proteins represent a newly recognized class of membrane trafficking proteins that regulate Rab GTPases [33, 34]. DENND proteins play an important role as guanine nucleotide exchange factors for this GTPase and interact with Rab35	https://www.nature.com/articles/s41419-022-04885-8		regulated cellular functions
9	16107576	16107647	TRNAD-AUC	116155079
9	36640887	36747299	NFATC3	105088479	NFATc3 (NFAT4/NFATx) and NFATc4 (NFAT3) are the predominant NFAT genes expressed in neurons. Owing to their high sequence similarity, NFAT proteins have relatively redundant functions. However, non-redundant roles are evident in the phenotypes observed in individual NFAT knockout mice.	https://www.nature.com/articles/cdd2014141		Neurology
9	36751348	36792741	DUS2	105088417	Dus2 is the eukaryotic enzyme responsible for the synthesis of D20 in tRNAs and is involved in some human cancers and in the detoxification of β-amyloid peptides in Alzheimer’s disease.	https://www.mdpi.com/2218-273X/12/12/1760		Cellular function
9	48204053	48692030	LOC105097538	105097538
9	48534890	48639929	TOX3	105097517	TOX high mobility group box family member (TOX3) belongs to the HMG-box protein family, also known as trinucleotide repeat-containing 9 and CAG trinucleotide repeat-containing F9 (Li et al., 2018). HMG-box protein is widely expressed in a variety of tissues and cells and regulates gene transcription (Malarkey & Churchill, 2012). TOX3 interacts with cyclic adenosine monophosphate (cAMP)-response e…	https://onlinelibrary.wiley.com/doi/full/10.1002/cbin.11802		Signaling, gene transcription
9	51774797	51777345	LOC116154878	116154878
9	51777384	51863218	N4BP1	105091185	N4BP1 (NEDD4-binding protein 1) is considered as an immune regulator for a long time but its physiological role is not determined yet. Here, we found that the expression of N4BP1 in skin was highest among all 54 tested tissues, and its expression was further upregulated in psoriatic skin. N4BP1-deficient mice exhibited normal grossly, but developed severe and prolonged IMQ-induced psoriasis-like …	https://www.nature.com/articles/s41419-021-03774-w		Immunology
9	51885472	51886499	LOC105091186	105091186
9	51888148	51888284	LOC116155002	116155002
10	60096163	60105544	TAF1D	105096550	TAF1D is a component of the transcription factor SL1/TIF-IB complex.15 The SL1/TIF-IB complex is involved in the assembly of the pre-initiation complex and stabilizes binding factor at the rDNA promoter during RNA polymerase I-dependent transcription, but the specific role of TAF1D in these processes is not well understood. One insight came from a proteomics study that analyzed the phosphorylatio…	https://onlinelibrary.wiley.com/doi/full/10.1111/cas.15815		Cell cycle regulation
10	60100338	60100464	LOC116155509	116155509
10	60105648	60123455	C10H11orf54	105096549
10	60131312	60152131	MED17	105096548	CK2-mediated phosphorylation of Ser53 in MED17 is required for the transcriptional activation of lipogenic genes in response to insulin	https://www.science.org/doi/full/10.1126/scisignal.aai8596		metabolism
10	60157270	60177970	VSTM5	105096558	VSTM5 has recently been identified as a putative cell adhesion molecule that is expressed in the brain and promotes the formation of dendritic filopodia which are associated with neuronal morphogenesis and migration in the brain	https://www.sciencedirect.com/science/article/abs/pii/S0006291X22014590		Neurology
10	60176423	60236888	LOC116155416	116155416
11	12803364	12803472	LOC116156177	116156177
11	12820525	12821435	LOC105102561	105102561
11	47542848	48650423	PRKG1	105085256	PRKG1 gene is located on BTA26 (6,901,760 ~ 8,343,635 bp) spanning about 1442 kb and includes 20 exons. It regulates the lipolysis in adipocytes to release fatty acids and glycerol by the hydrolysis of triacyglycerol. It was reported that PRKG1 gene was involved in cGMP-PKG signaling pathway to inhibit rat brown adipocyte proliferation	https://bmcgenomdata.biomedcentral.com/articles/10.1186/s12863-019-0755-7		Signaling
11	48619502	48619678	LOC116155792	116155792
11	51848475	51856002	LOC116155669	116155669
11	51898469	51975861	HTR7	105084220	A growing body of evidence has indicated that HTR7 plays a role in the pathophysiology of psychiatric disorders. Genome-wide association studies (GWASs) have suggested a relationship between HTR7 genetic polymorphisms and schizophrenia and the development of alcohol dependence. HTR7 was also shown to influence behaviors in rodents that mimic obsessive–compulsive disorder and substance abuse	https://www.nature.com/articles/s41380-019-0397-1		Pathophisiology
11	60120107	60137550	KCNIP2	105084342	genome-wide transcriptome screen from our group (Wildner et al., 2013) has identified Kcnip2 as a marker gene of a population of mainly inhibitory interneurons located in dorsal horn laminae II and III	https://www.cell.com/neuron/pdf/S0896-6273(22)00912-6.pdf		Neurology
11	60139264	60292016	ARMH3	105084344	A genome-wide CRISPR-Cas9 screen identified Armadillo-like helical domain-containing protein 3 (ARMH3) as critical for STING activation. Upon cGAMP-triggered translocation, ARMH3 interacted with STING at the Golgi and recruited phosphatidylinositol 4-kinase beta (PI4KB) to synthesize PI4P, which directed STING Golgi-to-endosome trafficking via PI4P-binding proteins AP-1 and GGA2	https://www.cell.com/immunity/pdf/S1074-7613(23)00078-X.pdf		Cellular function
11	60186003	60197888	LOC116155880	116155880
11	60191016	60191087	TRNAV-AAC	116156190
11	60215489	60215595	LOC116156178	116156178
12	7504620	7508373	LOC116156586	116156586
12	7517847	7518924	LOC105100965	105100965
12	7526506	7528122	LOC105101012	105101012
12	7534120	7535994	LOC105100966	105100966
12	7549639	7550654	LOC105100967	105100967
12	7577629	7578895	LOC105101013	105101013
12	7583222	7584162	LOC116156570	116156570
12	7605012	7606056	LOC105101014	105101014
12	7612799	7613728	LOC105101015	105101015
12	7618530	7619468	LOC105100968	105100968
12	18710103	18768209	LOC116156373	116156373
12	18768466	19055273	CNTN1	105084699	Cntn1, a neuronal cell adhesion molecule, belongs to the glycosyl phosphatidylinositol-anchored neural cell adhesion molecules of the immunoglobulin superfamily (Anderson et al., 2018, Compton et al., 2008). In rodent brain, Cntn1 is highly expressed in the cerebral cortex, basal ganglia, and hippocampus (Djannatian et al., 2019). Studies have indicated that Cntn1 expression regulates synapse for…	https://www.sciencedirect.com/science/article/abs/pii/S0889159121001148		Growth
12	28716321	28754484	GLT8D2	105097476	GLT8D2 gene encodes for a member of the glycosyltransferase family and is related to energy metabolism. The dysregulation of GLT8D2 was already reported in clinical mastitis of cows during early lactation (Cheng et al., 2021), highlighting the potential relation between mastitis and metabolic deficit, which may affect the immune response	https://www.sciencedirect.com/science/article/pii/S0022030223007804		metabolism
12	28733312	28771067	TDG	105097477	role for Tdg in active DNA demethylation has suggested that the enzyme might promote DNA demethylation through direct excision of 5mC16. However, Tdg processes 5fC and 5caC, but not 5hmC or 5mC5,10,11. Tdg acts as a monofunctional DNA glycosylase, cleaving the N-glycosidic bond between the base and the sugar at 5fC and 5caC residues within double-stranded DNA and thus generating abasic (apyrimidi…	https://www.nature.com/articles/nsmb.3151		DNA
12	28771230	28784316	C12H12orf73	105097474
12	28785989	28802235	HSP90B1	105097473	Hsp90B1, also known as glucose-regulated protein 94, is a member of the Hsp90 family, which mainly resides in the endoplasmic reticulum (ER) [2] and is required for the folding and maturation of secreted and membrane proteins. Expression of Hsp90B1 is induced by ER stresses, e.g. glucose starvation and calcium concentration, and other cellular stresses, such as low extracellular pH, expression of…	https://www.sciencedirect.com/science/article/abs/pii/S0141813017323371		Metabolism
12	28807992	28835537	LOC116156408	116156408
12	28855973	28856044	TRNAN-AUU	116156691
12	28868561	28929731	NT5DC3	105097472	5'-Nucleotidase Domain Containing 3 (NT5DC3) gene was the candidate gene in the QTL regions. NT5DC3 is a mitochondrion-related protein, and a difference in gene expression between high- and low-stress reactivity in mouse lines was observed in the NT5DC3 gene	https://www.nature.com/articles/s41598-021-95339-2		QTL gene
12	28869294	28870042	LOC116156409	116156409
12	29524194	29811179	LOC116156410	116156410
13	51727209	51806526	WDR78	105096677	Wdr78 is the vertebrate orthologue of IC138. Wdr78 associated with Dynein-f subunits such as Dnah2 (a HC) and Wdr63 (IC140 orthologue). It was expressed as a motile cilium-specific protein in mammalian cells. Depletion of Wdr78 or Dnah2 by RNAi paralyzed mouse ependymal cilia. Zebrafish Wdr78 morphants displayed ciliopathy-related phenotypes, such as curved bodies, hydrocephalus, abnormal otolith…	https://academic.oup.com/jmcb/article/11/5/383/5061134		Cellular function
13	51806565	51863055	MIER1	105096620	Mier1 is the prototypical member and was identified as a fibroblast growth factor early response gene activated during mesoderm differentiation in Xenopus	https://journals.plos.org/plosone/article?id=10.1371/journal.pone.0169338
13	51873472	51920082	SLC35D1	105096621	The solute carrier-35 D1 (SLC35D1) gene (SLC35D1) encodes an endoplasmic reticulum nucleotide-sugar transporter (NST) that might transport substrates needed for chondroitin sulfate biosynthesis	https://www.nature.com/articles/nm1655		Cellular function
14	60029089	60285327	DOCK9	105089224	DOCK9 mutations are found in patients with keratoconus (5), an eye disease with progressive thinning of the cornea leading to visual impairment, and it contributes to invasive activity of glioblastoma cells (6). It has also been reported that DOCK9 interacts with DOCK4 and promotes remodeling of lateral organization of endothelial cells and lumen morphogenesis (7). It is highly expressed in the b…	https://www.jbc.org/article/S0021-9258(17)48528-0/fulltext		Neurology
15	34898246	34906857	LOC116157475	116157475
15	34905678	34906841	LOC105092362	105092362
15	34909319	34920136	EPCAM	105092363	EpCAM (epithelial cell adhesion molecule) is a type I transmembrane glycoprotein, which was originally identified as a tumor‑associated antigen due to its high expression level in rapidly growing epithelial tumors. Germ line mutations of the human EpCAM gene have been indicated as the cause of congenital tufting enteropathy. Previous studies based on cell models have revealed that EpCAM contribut…	https://www.spandidos-publications.com/ijmm/42/4/1771#		Immunology
15	34929015	34991266	MSH2	105092361	MSH2, a protein known primarily for its function in correcting nucleotide mismatches or insertions and deletions in duplex DNA caused by errors in DNA replication or recombination.	https://www.nature.com/articles/srep30757		DNA
15	34996415	34996486	TRNAS-AGA	116157609
15	48616220	48616291	TRNAI-AAU	116157618
15	51783718	51826123	GMCL1	105088909	GMCL1 encodes for a nuclear envelop protein Germ cell-less 1 and Gmcl1 KO male mice are infertile due to abnormal spermatogenesis and spermiogenesis.	https://academic.oup.com/hmg/article/32/4/533/6682817		Fertility
15	51816606	51818552	LOC116157514	116157514
15	51829416	51839244	SNRNP27	105088908	tri-snRNP 27K protein, has a role in 5′ splice site positioning in the spliceosome	https://rnajournal.cshlp.org/content/24/10/1314.full.pdf+html		cellular function
15	51846578	51871613	MXD1	105088939	As an antagonist of c-Myc, MXD1 was known to modulate c-Myc function by competing with c-Myc for interaction with Max,24 the obligatory partner of c-Myc for almost all its biological functions. Additionally, MXD1 and c-Myc proteins were found to have contrasting roles in human tumour cells;25 c-Myc increased cell growth, decreased cell doubling time and reduced cell-cycle time, while MXD1 exerted…	https://www.nature.com/articles/cddis2014110		cellular function
15	51885704	51985795	ASPRV1	105088905	Among filaggrin-processing proteases, aspartic peptidase retroviral-like 1 (ASPRV1), also known as saspase, has been conserved, whereas caspase-14 has been lost in all cetaceans investigated.	https://onlinelibrary.wiley.com/doi/full/10.1111/exd.12681
15	51895336	51895407	TRNAA-GGC	116157642
15	51908069	51908140	TRNAV-UAC	116157619
15	51911869	51933112	LOC116157515	116157515
16	51802744	51807261	LOC116157967	116157967
17	48563394	48645539	NR2C2	105093083	Transcription factor nuclear receptor subfamily 2 group C member 2 (NR2C2) belongs to the nuclear hormone receptor family and functions in many biological processes, such as development and homeostasis	https://www.nature.com/articles/s41419-018-1149-x		Development
17	48641700	48641807	LOC116158394	116158394
17	48644621	48646972	LOC116158299	116158299
17	48648762	48657024	LOC105093082	105093082
17	48658335	48793173	FGD5	105093081	A new gene named FYVE, RhoGEF, and PH domain–containing 5 (FGD5) was discovered that showed specific expression in endothelial precursor cells in developing murine embryos and vasculature of zebrafish larvae and mature mice	https://www.ahajournals.org/doi/full/10.1161/CIRCULATIONAHA.111.064030
17	51786817	51814895	UROC1	105104507	The UROC1 gene, known to be present in canine and ovine species, codes for urocanate, which acts on trans- UCA. This is suspected to influence breeding patterns.	https://apri.com.au/wp-content/uploads/2022/12/DVM-Manuscript-Hatze-1.pdf		breeding
17	51818286	51842838	ZXDC	105104506	ZXDC is a transcription factor necessary for the activation of major histocompatibility complex class II genes (MHC II) by CIITA, few studies have explored its other functions beyond MHC class II transcription.14,15,16 In a separate study, Jon E. Ramsey et al. discovered that ZXDC1, an isoform of ZXDC, may regulate key inflammatory genes and contribute to inflammatory diseases	https://www.sciencedirect.com/science/article/pii/S2589004223015249		Immunity
17	51842229	51889992	SLC41A3	105104508	Regulation of the body Mg2+ balance takes place in the distal convoluted tubule (DCT), where transcellular reabsorption determines the final urinary Mg2+ excretion. The basolateral Mg2+ extrusion mechanism in the DCT is still unknown, but recent findings suggest that SLC41 proteins contribute to Mg2+ extrusion	https://www.nature.com/articles/srep28565		regulatory
17	51901233	51948361	ALDH1L1	105104512	In folate metabolism, ALDH1L1 (10-formyltetrahydrofolate dehydrogenase; EC 1.5.1.6), one of the most abundant folate-binding proteins [11], plays a role in converting 10-formyl-tetrahydrofolate (THF) to THF and CO2 with production of NAD(P)H, resulting in reduced purine synthesis in normal cells	https://www.mdpi.com/2072-6694/12/6/1382		metabolism
23	18074133	18112439	COQ8A	105099565	COQ8A also associates with other COQ biosynthetic proteins (COQ3-9), forming Complex Q [2, 4], and the presence of COQ8A is integral to its stability, as knockout of COQ8A in the mouse reduces the expression of all other COQ proteins in the complex in multiple tissues including the cerebellum and skeletal muscle	https://molecularbrain.biomedcentral.com/articles/10.1186/s13041-022-00900-3		Structural gene
23	18116026	18122663	LOC116148652	116148652
23	18135002	18137856	LOC116148653	116148653
23	18138401	18378115	LOC105099558	105099558
33	7474934	7475989	LOC105094481	105094481
33	7487299	7488498	LOC105094517	105094517
33	7503119	7517682	LOC116150182	116150182
33	7512534	7517708	LOC116150183	116150183
33	7523305	7524240	LOC105094520	105094520
33	7532082	7533103	LOC105094521	105094521
33	7540886	7542007	LOC105094482	105094482
33	7553700	7554641	LOC105094483	105094483
33	7561019	7562011	LOC105094484	105094484
33	7571684	7572616	LOC105094485	105094485

## Sheet: TableS3_gProfiler_Awrk9_iHS
source	term_name	term_id	adjusted_p_value	negative_log10_of_adjusted_p_value	term_size	query_size	intersection_size	effective_domain_size	intersections
GO:MF	olfactory receptor activity	GO:0004984	0.0265629	1.57573	542	79	12	13932	LOC105104223,LOC105101012,LOC105100966,LOC105100967,LOC105101014,LOC105101015,LOC105100968,LOC105094481,LOC105094517,LOC105094521,LOC105094484,LOC105094485
GO:MF	tRNA (adenine-N1-)-methyltransferase activity	GO:0016429	0.0499448	1.30151	3	79	2	13932	TRMT10C,TRMT61A
GO:MF	tRNA (adenine) methyltransferase activity	GO:0016426	0.0995216	1.00208	4	79	2	13932	TRMT10C,TRMT61A
GO:MF	G protein-coupled receptor activity	GO:0004930	0.283151	0.547982	910	79	14	13932	F2RL2,LOC105104223,HTR7,LOC105101012,LOC105100966,LOC105100967,LOC105101014,LOC105101015,LOC105100968,LOC105094481,LOC105094517,LOC105094521,LOC105094484,LOC105094485
GO:MF	tRNA binding	GO:0000049	0.370276	0.431474	31	79	3	13932	TRMT10C,MRPS27,DUS2
GO:MF	mismatched DNA binding	GO:0030983	0.889054	0.0510716	11	79	2	13932	TDG,MSH2
GO:MF	mannosyltransferase activity	GO:0000030	1	0	15	79	1	13932	ALG3
GO:MF	kinase activity	GO:0016301	1	0	661	79	4	13932	MARK3,CKB,PRKG1,COQ8A
GO:MF	CoA-ligase activity	GO:0016405	1	0	19	79	1	13932	ACSL6
GO:MF	tRNA (guanine) methyltransferase activity	GO:0016423	1	0	7	79	1	13932	TRMT10C
GO:MF	pyrophosphatase activity	GO:0016462	1	0	475	79	3	13932	ARL15,HSP90B1,MSH2
GO:MF	oxidoreductase activity	GO:0016491	1	0	571	79	2	13932	DUS2,ALDH1L1
GO:MF	oxidoreductase activity, acting on the aldehyde or oxo group of donors, NAD or NADP as acceptor	GO:0016620	1	0	37	79	1	13932	ALDH1L1
GO:MF	oxidoreductase activity, acting on the CH-CH group of donors	GO:0016627	1	0	45	79	1	13932	DUS2
GO:MF	oxidoreductase activity, acting on the CH-NH group of donors	GO:0016645	1	0	21	79	1	13932	ALDH1L1
GO:MF	oxidoreductase activity, acting on the CH-NH group of donors, NAD or NADP as acceptor	GO:0016646	1	0	14	79	1	13932	ALDH1L1
GO:MF	transferase activity	GO:0016740	1	0	1746	79	13	13932	ALG3,TRMT10C,HERC3,CHSY3,UBE2E3,MARK3,CKB,TRMT61A,CEPT1,PRKG1,GLT8D2,ALDH1L1,COQ8A
GO:MF	transferase activity, transferring one-carbon groups	GO:0016741	1	0	172	79	3	13932	TRMT10C,TRMT61A,ALDH1L1
GO:MF	hydroxymethyl-, formyl- and related transferase activity	GO:0016742	1	0	9	79	1	13932	ALDH1L1
GO:MF	acyltransferase activity	GO:0016746	1	0	455	79	2	13932	HERC3,UBE2E3
GO:MF	aminoacyltransferase activity	GO:0016755	1	0	276	79	2	13932	HERC3,UBE2E3
GO:MF	glycosyltransferase activity	GO:0016757	1	0	214	79	3	13932	ALG3,CHSY3,GLT8D2
GO:MF	hexosyltransferase activity	GO:0016758	1	0	130	79	2	13932	ALG3,CHSY3
GO:MF	transferase activity, transferring phosphorus-containing groups	GO:0016772	1	0	774	79	5	13932	MARK3,CKB,CEPT1,PRKG1,COQ8A
GO:MF	phosphotransferase activity, alcohol group as acceptor	GO:0016773	1	0	609	79	2	13932	MARK3,PRKG1
GO:MF	phosphotransferase activity, nitrogenous group as acceptor	GO:0016775	1	0	4	79	1	13932	CKB
GO:MF	phosphotransferase activity, for other substituted phosphate groups	GO:0016780	1	0	20	79	1	13932	CEPT1
GO:MF	hydrolase activity	GO:0016787	1	0	1801	79	9	13932	SENP7,ARL15,CTDSPL2,IMMP2L,N4BP1,TDG,HSP90B1,MIER1,MSH2
GO:MF	channel regulator activity	GO:0016247	1	0	72	79	3	13932	F2RL2,PRKG1,KCNIP2
GO:MF	formyltetrahydrofolate dehydrogenase activity	GO:0016155	1	0	2	79	1	13932	ALDH1L1
GO:MF	urocanate hydratase activity	GO:0016153	1	0	1	79	1	13932	UROC1
GO:MF	phospholipase activator activity	GO:0016004	1	0	11	79	1	13932	F2RL2
GO:MF	monoatomic cation transmembrane transporter activity	GO:0008324	1	0	437	79	4	13932	SLC39A8,SLC31A2,KCNIP2,SLC41A3
GO:MF	acetylgalactosaminyltransferase activity	GO:0008376	1	0	19	79	1	13932	CHSY3
GO:MF	RNA polymerase II CTD heptapeptide repeat phosphatase activity	GO:0008420	1	0	6	79	1	13932	CTDSPL2
GO:MF	organic anion transmembrane transporter activity	GO:0008514	1	0	137	79	1	13932	SLC39A8
GO:MF	G protein-coupled peptide receptor activity	GO:0008528	1	0	71	79	1	13932	F2RL2
GO:MF	S-adenosylmethionine-dependent methyltransferase activity	GO:0008757	1	0	107	79	2	13932	TRMT10C,TRMT61A
GO:MF	tRNA (guanine-N1-)-methyltransferase activity	GO:0009019	1	0	3	79	1	13932	TRMT10C
GO:MF	FMN binding	GO:0010181	1	0	15	79	1	13932	DUS2
GO:MF	thrombin-activated receptor activity	GO:0015057	1	0	5	79	1	13932	F2RL2
GO:MF	monoatomic ion transmembrane transporter activity	GO:0015075	1	0	544	79	4	13932	SLC39A8,SLC31A2,KCNIP2,SLC41A3
GO:MF	hydrolase activity, acting on ester bonds	GO:0016788	1	0	550	79	2	13932	CTDSPL2,N4BP1
GO:MF	potassium ion transmembrane transporter activity	GO:0015079	1	0	117	79	1	13932	KCNIP2
GO:MF	bicarbonate transmembrane transporter activity	GO:0015106	1	0	14	79	1	13932	SLC39A8
GO:MF	channel activity	GO:0015267	1	0	366	79	1	13932	KCNIP2
GO:MF	outward rectifier potassium channel activity	GO:0015271	1	0	5	79	1	13932	KCNIP2
GO:MF	secondary active transmembrane transporter activity	GO:0015291	1	0	144	79	3	13932	SLC39A8,SLC35D1,SLC41A3
GO:MF	symporter activity	GO:0015293	1	0	66	79	1	13932	SLC39A8
GO:MF	solute:monoatomic cation symporter activity	GO:0015294	1	0	60	79	1	13932	SLC39A8
GO:MF	antiporter activity	GO:0015297	1	0	67	79	2	13932	SLC35D1,SLC41A3
GO:MF	inorganic molecular entity transmembrane transporter activity	GO:0015318	1	0	463	79	4	13932	SLC39A8,SLC31A2,KCNIP2,SLC41A3
GO:MF	potassium channel regulator activity	GO:0015459	1	0	21	79	1	13932	KCNIP2
GO:MF	fatty acid ligase activity	GO:0015645	1	0	15	79	1	13932	ACSL6
GO:MF	sodium ion transmembrane transporter activity	GO:0015081	1	0	102	79	1	13932	SLC41A3
GO:MF	lipid binding	GO:0008289	1	0	436	79	4	13932	DAPP1,IQGAP2,PSD2,ESYT2
GO:MF	phosphatase activity	GO:0016791	1	0	214	79	1	13932	CTDSPL2
GO:MF	hydrolase activity, hydrolyzing N-glycosyl compounds	GO:0016799	1	0	24	79	1	13932	TDG
GO:MF	deacetylase activity	GO:0019213	1	0	30	79	1	13932	MIER1
GO:MF	centromeric DNA binding	GO:0019237	1	0	3	79	1	13932	MSH2
GO:MF	ubiquitin-like protein peptidase activity	GO:0019783	1	0	89	79	1	13932	SENP7
GO:MF	ubiquitin-like protein transferase activity	GO:0019787	1	0	264	79	2	13932	HERC3,UBE2E3
GO:MF	rRNA binding	GO:0019843	1	0	29	79	1	13932	MRPS27
GO:MF	protein kinase regulator activity	GO:0019887	1	0	131	79	2	13932	F2RL2,DUS2
GO:MF	enzyme binding	GO:0019899	1	0	1197	79	10	13932	DVL3,IQGAP2,STX17,SPG11,CKB,BAG5,CNTNAP2,HSP90B1,MIER1,MSH2
GO:MF	kinase binding	GO:0019900	1	0	429	79	3	13932	SPG11,BAG5,MSH2
GO:MF	protein kinase binding	GO:0019901	1	0	380	79	3	13932	SPG11,BAG5,MSH2
GO:MF	phosphatase binding	GO:0019902	1	0	116	79	2	13932	STX17,HSP90B1
GO:MF	protein phosphatase binding	GO:0019903	1	0	83	79	2	13932	STX17,HSP90B1
GO:MF	protein domain specific binding	GO:0019904	1	0	357	79	1	13932	AP2M1
GO:MF	passive transmembrane transporter activity	GO:0022803	1	0	366	79	1	13932	KCNIP2
GO:MF	active transmembrane transporter activity	GO:0022804	1	0	262	79	3	13932	SLC39A8,SLC35D1,SLC41A3
GO:MF	voltage-gated channel activity	GO:0022832	1	0	125	79	1	13932	KCNIP2
GO:MF	gated channel activity	GO:0022836	1	0	236	79	1	13932	KCNIP2
GO:MF	monoatomic ion gated channel activity	GO:0022839	1	0	235	79	1	13932	KCNIP2
GO:MF	voltage-gated monoatomic cation channel activity	GO:0022843	1	0	100	79	1	13932	KCNIP2
GO:MF	active monoatomic ion transmembrane transporter activity	GO:0022853	1	0	147	79	2	13932	SLC39A8,SLC41A3
GO:MF	transmembrane transporter activity	GO:0022857	1	0	857	79	5	13932	SLC39A8,SLC31A2,KCNIP2,SLC35D1,SLC41A3
GO:MF	inorganic cation transmembrane transporter activity	GO:0022890	1	0	387	79	4	13932	SLC39A8,SLC31A2,KCNIP2,SLC41A3
GO:MF	kinase inhibitor activity	GO:0019210	1	0	36	79	1	13932	DUS2
GO:MF	kinase activator activity	GO:0019209	1	0	86	79	1	13932	F2RL2
GO:MF	kinase regulator activity	GO:0019207	1	0	142	79	2	13932	F2RL2,DUS2
GO:MF	DNA N-glycosylase activity	GO:0019104	1	0	12	79	1	13932	TDG
GO:MF	hydrolase activity, acting on carbon-nitrogen (but not peptide) bonds	GO:0016810	1	0	102	79	1	13932	MIER1
GO:MF	hydrolase activity, acting on carbon-nitrogen (but not peptide) bonds, in linear amides	GO:0016811	1	0	54	79	1	13932	MIER1
GO:MF	hydrolase activity, acting on acid anhydrides	GO:0016817	1	0	482	79	3	13932	ARL15,HSP90B1,MSH2
GO:MF	hydrolase activity, acting on acid anhydrides, in phosphorus-containing anhydrides	GO:0016818	1	0	481	79	3	13932	ARL15,HSP90B1,MSH2
GO:MF	lyase activity	GO:0016829	1	0	137	79	1	13932	UROC1
GO:MF	carbon-oxygen lyase activity	GO:0016835	1	0	50	79	1	13932	UROC1
GO:MF	hydro-lyase activity	GO:0016836	1	0	44	79	1	13932	UROC1
GO:MF	isomerase activity	GO:0016853	1	0	113	79	2	13932	ERP44,FKBP15
GO:MF	cis-trans isomerase activity	GO:0016859	1	0	40	79	1	13932	FKBP15
GO:MF	intramolecular oxidoreductase activity	GO:0016860	1	0	27	79	1	13932	ERP44
GO:MF	hydrolase activity, acting on glycosyl bonds	GO:0016798	1	0	111	79	1	13932	TDG
GO:MF	intramolecular oxidoreductase activity, transposing S-S bonds	GO:0016864	1	0	12	79	1	13932	ERP44
GO:MF	ligase activity, forming carbon-sulfur bonds	GO:0016877	1	0	30	79	1	13932	ACSL6
GO:MF	acid-thiol ligase activity	GO:0016878	1	0	20	79	1	13932	ACSL6
GO:MF	ATP hydrolysis activity	GO:0016887	1	0	166	79	2	13932	HSP90B1,MSH2
GO:MF	oxidoreductase activity, acting on the aldehyde or oxo group of donors	GO:0016903	1	0	45	79	1	13932	ALDH1L1
GO:MF	nuclear receptor binding	GO:0016922	1	0	83	79	1	13932	MED17
GO:MF	purine nucleotide binding	GO:0017076	1	0	1537	79	10	13932	ABCF3,ARL15,MARK3,SEPTIN7,DUS2,PRKG1,TDG,HSP90B1,MSH2,COQ8A
GO:MF	ribonucleoside triphosphate phosphatase activity	GO:0017111	1	0	430	79	3	13932	ARL15,HSP90B1,MSH2
GO:MF	tRNA dihydrouridine synthase activity	GO:0017150	1	0	4	79	1	13932	DUS2
GO:MF	serine hydrolase activity	GO:0017171	1	0	181	79	1	13932	IMMP2L
GO:MF	guanyl nucleotide binding	GO:0019001	1	0	344	79	3	13932	ARL15,SEPTIN7,PRKG1
GO:MF	ligase activity	GO:0016874	1	0	132	79	1	13932	ACSL6
GO:MF	zinc ion binding	GO:0008270	1	0	622	79	2	13932	CXXC4,NR2C2
GO:MF	pyrimidine-specific mismatch base pair DNA N-glycosylase activity	GO:0008263	1	0	2	79	1	13932	TDG
GO:MF	serine-type peptidase activity	GO:0008236	1	0	178	79	1	13932	IMMP2L
GO:MF	double-stranded DNA binding	GO:0003690	1	0	664	79	5	13932	NFATC3,TDG,MSH2,MXD1,NR2C2
GO:MF	single-stranded DNA binding	GO:0003697	1	0	72	79	1	13932	MSH2
GO:MF	DNA-binding transcription factor activity	GO:0003700	1	0	656	79	3	13932	NFATC3,MXD1,NR2C2
GO:MF	transcription coregulator activity	GO:0003712	1	0	270	79	2	13932	TOX3,MED17
GO:MF	transcription coactivator activity	GO:0003713	1	0	153	79	2	13932	TOX3,MED17
GO:MF	RNA binding	GO:0003723	1	0	1216	79	5	13932	TRMT10C,MRPS27,DUS2,N4BP1,HSP90B1
GO:MF	double-stranded RNA binding	GO:0003725	1	0	44	79	1	13932	DUS2
GO:MF	mRNA binding	GO:0003729	1	0	127	79	1	13932	N4BP1
GO:MF	structural constituent of ribosome	GO:0003735	1	0	253	79	1	13932	MRPL22
GO:MF	translation initiation factor activity	GO:0003743	1	0	46	79	2	13932	EIF2B5,EIF3J
GO:MF	peptidyl-prolyl cis-trans isomerase activity	GO:0003755	1	0	39	79	1	13932	FKBP15
GO:MF	protein disulfide isomerase activity	GO:0003756	1	0	12	79	1	13932	ERP44
GO:MF	actin binding	GO:0003779	1	0	265	79	2	13932	LIMCH1,IQGAP2
GO:MF	catalytic activity	GO:0003824	1	0	4489	79	27	13932	ALG3,TRMT10C,SENP7,HERC3,ARL15,CHSY3,ACSL6,ERP44,FKBP15,UBE2E3,CTDSPL2,MARK3,CKB,TRMT61A,IMMP2L,CEPT1,DUS2,N4BP1,PRKG1,GLT8D2,TDG,HSP90B1,MIER1,MSH2,UROC1,ALDH1L1,COQ8A
GO:MF	GTPase activity	GO:0003924	1	0	261	79	1	13932	ARL15
GO:MF	creatine kinase activity	GO:0004111	1	0	4	79	1	13932	CKB
GO:MF	endopeptidase activity	GO:0004175	1	0	374	79	2	13932	SENP7,IMMP2L
GO:MF	cysteine-type endopeptidase activity	GO:0004197	1	0	58	79	1	13932	SENP7
GO:MF	serine-type endopeptidase activity	GO:0004252	1	0	165	79	1	13932	IMMP2L
GO:MF	histone deacetylase activity	GO:0004407	1	0	18	79	1	13932	MIER1
GO:MF	long-chain fatty acid-CoA ligase activity	GO:0004467	1	0	12	79	1	13932	ACSL6
GO:MF	damaged DNA binding	GO:0003684	1	0	45	79	1	13932	MSH2
GO:MF	chromatin binding	GO:0003682	1	0	311	79	2	13932	TOX3,MSH2
GO:MF	DNA binding	GO:0003677	1	0	1314	79	6	13932	CXXC4,NFATC3,TDG,MSH2,MXD1,NR2C2
GO:MF	nucleic acid binding	GO:0003676	1	0	2708	79	13	13932	EIF2B5,TRMT10C,CXXC4,MRPS27,EIF3J,NFATC3,DUS2,N4BP1,TDG,HSP90B1,MSH2,MXD1,NR2C2
GO:MF	alpha-1,3-mannosyltransferase activity	GO:0000033	1	0	2	79	1	13932	ALG3
GO:MF	SNARE binding	GO:0000149	1	0	52	79	1	13932	STX17
GO:MF	nucleotide binding	GO:0000166	1	0	1635	79	10	13932	ABCF3,ARL15,MARK3,SEPTIN7,DUS2,PRKG1,TDG,HSP90B1,MSH2,COQ8A
GO:MF	DNA secondary structure binding	GO:0000217	1	0	19	79	1	13932	MSH2
GO:MF	magnesium ion binding	GO:0000287	1	0	165	79	2	13932	TDG,MSH2
GO:MF	four-way junction DNA binding	GO:0000400	1	0	10	79	1	13932	MSH2
GO:MF	mismatch base pair DNA N-glycosylase activity	GO:0000700	1	0	4	79	1	13932	TDG
GO:MF	transcription cis-regulatory region binding	GO:0000976	1	0	488	79	3	13932	NFATC3,MXD1,NR2C2
GO:MF	RNA polymerase II transcription regulatory region sequence-specific DNA binding	GO:0000977	1	0	410	79	3	13932	NFATC3,MXD1,NR2C2
GO:MF	RNA polymerase II cis-regulatory region sequence-specific DNA binding	GO:0000978	1	0	321	79	3	13932	NFATC3,MXD1,NR2C2
GO:MF	nuclease activity	GO:0004518	1	0	122	79	1	13932	N4BP1
GO:MF	DNA-binding transcription factor activity, RNA polymerase II-specific	GO:0000981	1	0	503	79	3	13932	NFATC3,MXD1,NR2C2
GO:MF	transcription regulatory region nucleic acid binding	GO:0001067	1	0	489	79	3	13932	NFATC3,MXD1,NR2C2
GO:MF	DNA-binding transcription activator activity	GO:0001216	1	0	251	79	2	13932	NFATC3,NR2C2
GO:MF	DNA-binding transcription repressor activity	GO:0001217	1	0	134	79	2	13932	NFATC3,MXD1
GO:MF	DNA-binding transcription repressor activity, RNA polymerase II-specific	GO:0001227	1	0	132	79	2	13932	NFATC3,MXD1
GO:MF	DNA-binding transcription activator activity, RNA polymerase II-specific	GO:0001228	1	0	248	79	2	13932	NFATC3,NR2C2
GO:MF	proteinase-activated receptor activity	GO:0001648	1	0	5	79	1	13932	F2RL2
GO:MF	peptide receptor activity	GO:0001653	1	0	75	79	1	13932	F2RL2
GO:MF	G protein-coupled receptor binding	GO:0001664	1	0	140	79	1	13932	DVL3
GO:MF	protease binding	GO:0002020	1	0	79	79	1	13932	DVL3
GO:MF	molecular_function	GO:0003674	1	0	13932	79	79	13932	EIF2B5,DVL3,AP2M1,ABCF3,ALG3,CEP97,ZBTB11,TRMT10C,SENP7,CXXC4,SLC39A8,DNAJB14,DAPP1,HERC3,LIMCH1,ARL15,MRPS27,PTCD2,IQGAP2,F2RL2,CHSY3,ACSL6,PSD2,MRPL22,BTNL9,LOC105104223,STX17,ERP44,SLC31A2,FKBP15,UBE2E3,SPG11,EIF3J,CTDSPL2,MARK3,CKB,TRMT61A,BAG5,SEPTIN7,IMMP2L,CNTNAP2,ESYT2,CEPT1,DENND2D,NFATC3,DUS2,TOX3,N4BP1,TAF1D,MED17,PRKG1,HTR7,KCNIP2,LOC105101012,LOC105100966,LOC105100967,LOC105101014,LO…
GO:MF	cis-regulatory region sequence-specific DNA binding	GO:0000987	1	0	339	79	3	13932	NFATC3,MXD1,NR2C2
GO:MF	RNA nuclease activity	GO:0004540	1	0	66	79	1	13932	N4BP1
GO:MF	protein kinase activity	GO:0004672	1	0	524	79	2	13932	MARK3,PRKG1
GO:MF	protein serine/threonine kinase activity	GO:0004674	1	0	271	79	2	13932	MARK3,PRKG1
GO:MF	binding	GO:0005488	1	0	10161	79	45	13932	EIF2B5,DVL3,AP2M1,ABCF3,CEP97,ZBTB11,TRMT10C,CXXC4,DNAJB14,DAPP1,LIMCH1,ARL15,MRPS27,PTCD2,IQGAP2,F2RL2,ACSL6,PSD2,BTNL9,STX17,SPG11,EIF3J,MARK3,CKB,BAG5,SEPTIN7,CNTNAP2,ESYT2,NFATC3,DUS2,TOX3,N4BP1,TAF1D,MED17,PRKG1,KCNIP2,CNTN1,TDG,HSP90B1,MIER1,MSH2,MXD1,NR2C2,FGD5,COQ8A
GO:MF	calcium ion binding	GO:0005509	1	0	543	79	1	13932	KCNIP2
GO:MF	protein binding	GO:0005515	1	0	6180	79	33	13932	EIF2B5,DVL3,AP2M1,CEP97,ZBTB11,TRMT10C,DNAJB14,LIMCH1,MRPS27,PTCD2,IQGAP2,F2RL2,ACSL6,PSD2,BTNL9,STX17,SPG11,EIF3J,CKB,BAG5,SEPTIN7,CNTNAP2,TOX3,N4BP1,TAF1D,MED17,KCNIP2,CNTN1,TDG,HSP90B1,MIER1,MSH2,MXD1
GO:MF	calmodulin binding	GO:0005516	1	0	60	79	1	13932	IQGAP2
GO:MF	ATP binding	GO:0005524	1	0	1093	79	6	13932	ABCF3,MARK3,PRKG1,TDG,HSP90B1,MSH2
GO:MF	GTP binding	GO:0005525	1	0	327	79	2	13932	ARL15,SEPTIN7
GO:MF	phospholipid binding	GO:0005543	1	0	274	79	3	13932	DAPP1,IQGAP2,PSD2
GO:MF	phosphatidylinositol-3,4,5-trisphosphate binding	GO:0005547	1	0	26	79	2	13932	DAPP1,IQGAP2
GO:MF	beta-catenin binding	GO:0008013	1	0	58	79	1	13932	DVL3
GO:MF	enzyme activator activity	GO:0008047	1	0	301	79	1	13932	F2RL2
GO:MF	SNAP receptor activity	GO:0005484	1	0	18	79	1	13932	STX17
GO:MF	cytoskeletal protein binding	GO:0008092	1	0	609	79	2	13932	LIMCH1,IQGAP2
GO:MF	transcription factor binding	GO:0008134	1	0	350	79	1	13932	MED17
GO:MF	translation factor activity, RNA binding	GO:0008135	1	0	65	79	2	13932	EIF2B5,EIF3J
GO:MF	methyltransferase activity	GO:0008168	1	0	160	79	2	13932	TRMT10C,TRMT61A
GO:MF	RNA methyltransferase activity	GO:0008173	1	0	45	79	2	13932	TRMT10C,TRMT61A
GO:MF	mRNA methyltransferase activity	GO:0008174	1	0	10	79	1	13932	TRMT10C
GO:MF	tRNA methyltransferase activity	GO:0008175	1	0	19	79	2	13932	TRMT10C,TRMT61A
GO:MF	UDP-glycosyltransferase activity	GO:0008194	1	0	87	79	1	13932	CHSY3
GO:MF	G protein-coupled amine receptor activity	GO:0008227	1	0	41	79	1	13932	HTR7
GO:MF	peptidase activity	GO:0008233	1	0	547	79	2	13932	SENP7,IMMP2L
GO:MF	cysteine-type peptidase activity	GO:0008234	1	0	138	79	1	13932	SENP7
GO:MF	ATP-dependent activity, acting on DNA	GO:0008094	1	0	101	79	1	13932	MSH2
GO:MF	enzyme regulator activity	GO:0030234	1	0	765	79	7	13932	EIF2B5,F2RL2,PSD2,DENND2D,DUS2,DOCK9,FGD5
GO:MF	copper ion transmembrane transporter activity	GO:0005375	1	0	5	79	1	13932	SLC31A2
GO:MF	monoatomic cation channel activity	GO:0005261	1	0	244	79	1	13932	KCNIP2
GO:MF	cyclic nucleotide-dependent protein kinase activity	GO:0004690	1	0	5	79	1	13932	PRKG1
GO:MF	cGMP-dependent protein kinase activity	GO:0004692	1	0	2	79	1	13932	PRKG1
GO:MF	phosphoprotein phosphatase activity	GO:0004721	1	0	141	79	1	13932	CTDSPL2
GO:MF	protein serine/threonine phosphatase activity	GO:0004722	1	0	39	79	1	13932	CTDSPL2
GO:MF	ubiquitin-protein transferase activity	GO:0004842	1	0	248	79	2	13932	HERC3,UBE2E3
GO:MF	uracil DNA N-glycosylase activity	GO:0004844	1	0	3	79	1	13932	TDG
GO:MF	enzyme inhibitor activity	GO:0004857	1	0	237	79	1	13932	DUS2
GO:MF	protein kinase inhibitor activity	GO:0004860	1	0	34	79	1	13932	DUS2
GO:MF	transmembrane signaling receptor activity	GO:0004888	1	0	1218	79	14	13932	F2RL2,LOC105104223,HTR7,LOC105101012,LOC105100966,LOC105100967,LOC105101014,LOC105101015,LOC105100968,LOC105094481,LOC105094517,LOC105094521,LOC105094484,LOC105094485
GO:MF	G protein-coupled serotonin receptor activity	GO:0004993	1	0	13	79	1	13932	HTR7
GO:MF	potassium channel activity	GO:0005267	1	0	99	79	1	13932	KCNIP2
GO:MF	signal sequence binding	GO:0005048	1	0	11	79	1	13932	AP2M1
GO:MF	GTPase activator activity	GO:0005096	1	0	137	79	1	13932	F2RL2
GO:MF	signaling receptor binding	GO:0005102	1	0	839	79	3	13932	DVL3,F2RL2,HSP90B1
GO:MF	frizzled binding	GO:0005109	1	0	19	79	1	13932	DVL3
GO:MF	structural molecule activity	GO:0005198	1	0	557	79	1	13932	MRPL22
GO:MF	transporter activity	GO:0005215	1	0	926	79	5	13932	SLC39A8,SLC31A2,KCNIP2,SLC35D1,SLC41A3
GO:MF	monoatomic ion channel activity	GO:0005216	1	0	336	79	1	13932	KCNIP2
GO:MF	voltage-gated monoatomic ion channel activity	GO:0005244	1	0	123	79	1	13932	KCNIP2
GO:MF	calcium channel regulator activity	GO:0005246	1	0	27	79	2	13932	F2RL2,PRKG1
GO:MF	voltage-gated potassium channel activity	GO:0005249	1	0	71	79	1	13932	KCNIP2
GO:MF	A-type (transient outward) potassium channel activity	GO:0005250	1	0	3	79	1	13932	KCNIP2
GO:MF	guanyl-nucleotide exchange factor activity	GO:0005085	1	0	175	79	5	13932	EIF2B5,PSD2,DENND2D,DOCK9,FGD5
GO:MF	carbohydrate binding	GO:0030246	1	0	97	79	1	13932	CNTN1
GO:MF	protein kinase activator activity	GO:0030295	1	0	82	79	1	13932	F2RL2
GO:MF	nuclear receptor coactivator activity	GO:0030374	1	0	31	79	1	13932	MED17
GO:MF	catalytic activity, acting on DNA	GO:0140097	1	0	178	79	2	13932	TDG,MSH2
GO:MF	catalytic activity, acting on RNA	GO:0140098	1	0	261	79	4	13932	TRMT10C,TRMT61A,DUS2,N4BP1
GO:MF	catalytic activity, acting on a tRNA	GO:0140101	1	0	96	79	3	13932	TRMT10C,TRMT61A,DUS2
GO:MF	transcription regulator activity	GO:0140110	1	0	921	79	5	13932	NFATC3,TOX3,MED17,MXD1,NR2C2
GO:MF	DNA-binding transcription factor binding	GO:0140297	1	0	288	79	1	13932	MED17
GO:MF	monoatomic cation:bicarbonate symporter activity	GO:0140410	1	0	6	79	1	13932	SLC39A8
GO:MF	catalytic activity, acting on a nucleic acid	GO:0140640	1	0	440	79	6	13932	TRMT10C,TRMT61A,DUS2,N4BP1,TDG,MSH2
GO:MF	ATP-dependent activity	GO:0140657	1	0	483	79	3	13932	ACSL6,HSP90B1,MSH2
GO:MF	ATP-dependent protein folding chaperone	GO:0140662	1	0	32	79	1	13932	HSP90B1
GO:MF	molecular function activator activity	GO:0140677	1	0	776	79	6	13932	EIF2B5,F2RL2,PSD2,DENND2D,DOCK9,FGD5
GO:MF	molecular function inhibitor activity	GO:0140678	1	0	458	79	6	13932	EIF2B5,PSD2,DENND2D,DUS2,DOCK9,FGD5
GO:MF	histone modifying activity	GO:0140993	1	0	120	79	1	13932	MIER1
GO:MF	RNA polymerase II CTD heptapeptide repeat modifying activity	GO:0140994	1	0	12	79	1	13932	CTDSPL2
GO:MF	nucleoside phosphate binding	GO:1901265	1	0	1635	79	10	13932	ABCF3,ARL15,MARK3,SEPTIN7,DUS2,PRKG1,TDG,HSP90B1,MSH2,COQ8A
GO:MF	heterocyclic compound binding	GO:1901363	1	0	4316	79	19	13932	EIF2B5,ABCF3,TRMT10C,CXXC4,ARL15,MRPS27,EIF3J,MARK3,SEPTIN7,NFATC3,DUS2,N4BP1,PRKG1,TDG,HSP90B1,MSH2,MXD1,NR2C2,COQ8A
GO:MF	salt transmembrane transporter activity	GO:1901702	1	0	386	79	3	13932	SLC39A8,KCNIP2,SLC41A3
GO:MF	phosphatidylinositol phosphate binding	GO:1901981	1	0	99	79	2	13932	DAPP1,IQGAP2
GO:MF	sequence-specific double-stranded DNA binding	GO:1990837	1	0	619	79	4	13932	NFATC3,MSH2,MXD1,NR2C2
GO:MF	metal cation:monoatomic cation antiporter activity	GO:0140828	1	0	27	79	1	13932	SLC41A3
GO:MF	catalytic activity, acting on a protein	GO:0140096	1	0	1806	79	10	13932	SENP7,HERC3,ERP44,FKBP15,UBE2E3,CTDSPL2,MARK3,IMMP2L,PRKG1,MIER1
GO:MF	dihydrouridine synthase activity	GO:0106413	1	0	4	79	1	13932	DUS2
GO:MF	ion channel regulator activity involved in G protein-coupled receptor signaling pathway	GO:0099107	1	0	6	79	1	13932	F2RL2
GO:MF	mismatch repair complex binding	GO:0032404	1	0	9	79	1	13932	MSH2
GO:MF	MutLalpha complex binding	GO:0032405	1	0	4	79	1	13932	MSH2
GO:MF	ribonucleotide binding	GO:0032553	1	0	1468	79	10	13932	ABCF3,ARL15,MARK3,SEPTIN7,DUS2,PRKG1,TDG,HSP90B1,MSH2,COQ8A
GO:MF	purine ribonucleotide binding	GO:0032555	1	0	1452	79	9	13932	ABCF3,ARL15,MARK3,SEPTIN7,PRKG1,TDG,HSP90B1,MSH2,COQ8A
GO:MF	adenyl ribonucleotide binding	GO:0032559	1	0	1125	79	7	13932	ABCF3,MARK3,PRKG1,TDG,HSP90B1,MSH2,COQ8A
GO:MF	guanyl ribonucleotide binding	GO:0032561	1	0	336	79	3	13932	ARL15,SEPTIN7,PRKG1
GO:MF	amide binding	GO:0033218	1	0	131	79	1	13932	AP2M1
GO:MF	protein lysine deacetylase activity	GO:0033558	1	0	19	79	1	13932	MIER1
GO:MF	phosphatidylinositol binding	GO:0035091	1	0	179	79	2	13932	DAPP1,IQGAP2
GO:MF	purine ribonucleoside triphosphate binding	GO:0035639	1	0	1413	79	8	13932	ABCF3,ARL15,MARK3,SEPTIN7,PRKG1,TDG,HSP90B1,MSH2
GO:MF	small molecule binding	GO:0036094	1	0	1852	79	10	13932	ABCF3,ARL15,MARK3,SEPTIN7,DUS2,PRKG1,TDG,HSP90B1,MSH2,COQ8A
GO:MF	signaling receptor activity	GO:0038023	1	0	1334	79	14	13932	F2RL2,LOC105104223,HTR7,LOC105101012,LOC105100966,LOC105100967,LOC105101014,LOC105101015,LOC105100968,LOC105094481,LOC105094517,LOC105094521,LOC105094484,LOC105094485
GO:MF	peptide binding	GO:0042277	1	0	95	79	1	13932	AP2M1
GO:MF	phosphoric ester hydrolase activity	GO:0042578	1	0	285	79	1	13932	CTDSPL2
GO:MF	identical protein binding	GO:0042802	1	0	1208	79	8	13932	TRMT10C,ACSL6,EIF3J,SEPTIN7,TOX3,TAF1D,TDG,MSH2
GO:MF	protein homodimerization activity	GO:0042803	1	0	417	79	4	13932	ACSL6,TOX3,TDG,MSH2
GO:MF	histone deacetylase binding	GO:0042826	1	0	63	79	1	13932	MIER1
GO:MF	ribonucleoprotein complex binding	GO:0043021	1	0	80	79	1	13932	MRPS27
GO:MF	ribosome binding	GO:0043022	1	0	54	79	1	13932	MRPS27
GO:MF	ubiquitin binding	GO:0043130	1	0	57	79	1	13932	N4BP1
GO:MF	ion binding	GO:0043167	1	0	3258	79	16	13932	ABCF3,CXXC4,DAPP1,ARL15,IQGAP2,MARK3,SEPTIN7,DUS2,PRKG1,KCNIP2,TDG,HSP90B1,MSH2,NR2C2,FGD5,COQ8A
GO:MF	oxidized purine DNA binding	GO:0032357	1	0	5	79	1	13932	MSH2
GO:MF	oxidized DNA binding	GO:0032356	1	0	5	79	1	13932	MSH2
GO:MF	SUMO binding	GO:0032183	1	0	12	79	1	13932	TDG
GO:MF	ubiquitin-like protein binding	GO:0032182	1	0	69	79	2	13932	N4BP1,TDG
GO:MF	Hsp70 protein binding	GO:0030544	1	0	19	79	1	13932	DNAJB14
GO:MF	signaling receptor regulator activity	GO:0030545	1	0	316	79	1	13932	F2RL2
GO:MF	signaling receptor activator activity	GO:0030546	1	0	304	79	1	13932	F2RL2
GO:MF	cyclic nucleotide binding	GO:0030551	1	0	15	79	1	13932	PRKG1
GO:MF	cGMP binding	GO:0030553	1	0	7	79	1	13932	PRKG1
GO:MF	adenyl nucleotide binding	GO:0030554	1	0	1202	79	8	13932	ABCF3,MARK3,DUS2,PRKG1,TDG,HSP90B1,MSH2,COQ8A
GO:MF	protein-macromolecule adaptor activity	GO:0030674	1	0	187	79	1	13932	STX17
GO:MF	GTPase regulator activity	GO:0030695	1	0	316	79	6	13932	EIF2B5,F2RL2,PSD2,DENND2D,DOCK9,FGD5
GO:MF	heat shock protein binding	GO:0031072	1	0	58	79	1	13932	DNAJB14
GO:MF	small GTPase binding	GO:0031267	1	0	180	79	2	13932	DVL3,IQGAP2
GO:MF	anion binding	GO:0043168	1	0	1773	79	12	13932	ABCF3,DAPP1,ARL15,IQGAP2,MARK3,SEPTIN7,DUS2,PRKG1,TDG,HSP90B1,MSH2,COQ8A
GO:MF	translation initiation factor binding	GO:0031369	1	0	16	79	1	13932	EIF2B5
GO:MF	chloride ion binding	GO:0031404	1	0	6	79	1	13932	TDG
GO:MF	alkali metal ion binding	GO:0031420	1	0	9	79	1	13932	TDG
GO:MF	ubiquitin protein ligase binding	GO:0031625	1	0	193	79	2	13932	CKB,BAG5
GO:MF	DNA insertion or deletion binding	GO:0032135	1	0	4	79	1	13932	MSH2
GO:MF	guanine/thymine mispair binding	GO:0032137	1	0	2	79	1	13932	MSH2
GO:MF	single base insertion or deletion binding	GO:0032138	1	0	3	79	1	13932	MSH2
GO:MF	dinucleotide insertion or deletion binding	GO:0032139	1	0	3	79	1	13932	MSH2
GO:MF	single guanine insertion binding	GO:0032142	1	0	2	79	1	13932	MSH2
GO:MF	single thymine insertion binding	GO:0032143	1	0	1	79	1	13932	MSH2
GO:MF	dinucleotide repeat insertion binding	GO:0032181	1	0	2	79	1	13932	MSH2
GO:MF	sodium ion binding	GO:0031402	1	0	5	79	1	13932	TDG
GO:MF	cation binding	GO:0043169	1	0	1735	79	6	13932	CXXC4,KCNIP2,TDG,MSH2,NR2C2,FGD5
GO:MF	phosphatidylinositol-3,4-bisphosphate binding	GO:0043325	1	0	19	79	1	13932	DAPP1
GO:MF	ADP binding	GO:0043531	1	0	19	79	2	13932	MSH2,COQ8A
GO:MF	molecular adaptor activity	GO:0060090	1	0	233	79	1	13932	STX17
GO:MF	lipase activator activity	GO:0060229	1	0	14	79	1	13932	F2RL2
GO:MF	nucleoside-triphosphatase regulator activity	GO:0060589	1	0	316	79	6	13932	EIF2B5,F2RL2,PSD2,DENND2D,DOCK9,FGD5
GO:MF	RNA polymerase II-specific DNA-binding transcription factor binding	GO:0061629	1	0	217	79	1	13932	MED17
GO:MF	ubiquitin conjugating enzyme activity	GO:0061631	1	0	19	79	1	13932	UBE2E3
GO:MF	ubiquitin-like protein conjugating enzyme activity	GO:0061650	1	0	22	79	1	13932	UBE2E3
GO:MF	magnesium:sodium antiporter activity	GO:0061768	1	0	1	79	1	13932	SLC41A3
GO:MF	mRNA (adenine-N1-)-methyltransferase activity	GO:0061953	1	0	2	79	1	13932	TRMT10C
GO:MF	ubiquitin-like protein-specific endopeptidase activity	GO:0070137	1	0	3	79	1	13932	SENP7
GO:MF	SUMO-specific endopeptidase activity	GO:0070139	1	0	3	79	1	13932	SENP7
GO:MF	molecular transducer activity	GO:0060089	1	0	1334	79	14	13932	F2RL2,LOC105104223,HTR7,LOC105101012,LOC105100966,LOC105100967,LOC105101014,LOC105101015,LOC105100968,LOC105094481,LOC105094517,LOC105094521,LOC105094484,LOC105094485
GO:MF	lipoprotein particle receptor binding	GO:0070325	1	0	14	79	1	13932	HSP90B1
GO:MF	Arp2/3 complex binding	GO:0071933	1	0	6	79	1	13932	IQGAP2
GO:MF	translation regulator activity, nucleic acid binding	GO:0090079	1	0	75	79	2	13932	EIF2B5,EIF3J
GO:MF	organic cyclic compound binding	GO:0097159	1	0	4347	79	19	13932	EIF2B5,ABCF3,TRMT10C,CXXC4,ARL15,MRPS27,EIF3J,MARK3,SEPTIN7,NFATC3,DUS2,N4BP1,PRKG1,TDG,HSP90B1,MSH2,MXD1,NR2C2,COQ8A
GO:MF	mitochondrial ribosome binding	GO:0097177	1	0	3	79	1	13932	MRPS27
GO:MF	carbohydrate derivative binding	GO:0097367	1	0	1623	79	10	13932	ABCF3,ARL15,MARK3,SEPTIN7,DUS2,PRKG1,TDG,HSP90B1,MSH2,COQ8A
GO:MF	deaminated base DNA N-glycosylase activity	GO:0097506	1	0	3	79	1	13932	TDG
GO:MF	disordered domain specific binding	GO:0097718	1	0	18	79	1	13932	AP2M1
GO:MF	molecular function regulator activity	GO:0098772	1	0	1171	79	9	13932	EIF2B5,F2RL2,PSD2,DENND2D,DUS2,PRKG1,KCNIP2,DOCK9,FGD5
GO:MF	channel activator activity	GO:0099103	1	0	9	79	1	13932	F2RL2
GO:MF	ion channel regulator activity	GO:0099106	1	0	71	79	3	13932	F2RL2,PRKG1,KCNIP2
GO:MF	NADPH binding	GO:0070402	1	0	8	79	1	13932	DUS2
GO:MF	serotonin receptor activity	GO:0099589	1	0	15	79	1	13932	HTR7
GO:MF	phosphoprotein binding	GO:0051219	1	0	64	79	1	13932	TOX3
GO:MF	unfolded protein binding	GO:0051082	1	0	51	79	1	13932	HSP90B1
GO:MF	protein serine/threonine kinase activator activity	GO:0043539	1	0	42	79	1	13932	F2RL2
GO:MF	sequence-specific DNA binding	GO:0043565	1	0	748	79	4	13932	NFATC3,MSH2,MXD1,NR2C2
GO:MF	protein self-association	GO:0043621	1	0	49	79	1	13932	TDG
GO:MF	G/U mismatch-specific uracil-DNA glycosylase activity	GO:0043739	1	0	1	79	1	13932	TDG
GO:MF	protein folding chaperone	GO:0044183	1	0	41	79	1	13932	HSP90B1
GO:MF	transmembrane transporter binding	GO:0044325	1	0	67	79	2	13932	AP2M1,KCNIP2
GO:MF	ubiquitin-like protein ligase binding	GO:0044389	1	0	201	79	2	13932	CKB,BAG5
GO:MF	protein-containing complex binding	GO:0044877	1	0	613	79	3	13932	MRPS27,IQGAP2,MSH2
GO:MF	translation regulator activity	GO:0045182	1	0	98	79	2	13932	EIF2B5,EIF3J
GO:MF	metal ion binding	GO:0046872	1	0	1671	79	6	13932	CXXC4,KCNIP2,TDG,MSH2,NR2C2,FGD5
GO:MF	protein-folding chaperone binding	GO:0051087	1	0	61	79	2	13932	DNAJB14,BAG5
GO:MF	metal ion transmembrane transporter activity	GO:0046873	1	0	309	79	4	13932	SLC39A8,SLC31A2,KCNIP2,SLC41A3
GO:MF	transition metal ion transmembrane transporter activity	GO:0046915	1	0	17	79	1	13932	SLC31A2
GO:MF	nuclear thyroid hormone receptor binding	GO:0046966	1	0	13	79	1	13932	MED17
GO:MF	protein dimerization activity	GO:0046983	1	0	715	79	5	13932	ACSL6,TOX3,TDG,MSH2,MXD1
GO:MF	receptor ligand activity	GO:0048018	1	0	295	79	1	13932	F2RL2
GO:MF	tau-protein kinase activity	GO:0050321	1	0	7	79	1	13932	MARK3
GO:MF	flavin adenine dinucleotide binding	GO:0050660	1	0	67	79	1	13932	DUS2
GO:MF	NADP binding	GO:0050661	1	0	33	79	1	13932	DUS2
GO:MF	low-density lipoprotein particle receptor binding	GO:0050750	1	0	13	79	1	13932	HSP90B1
GO:MF	actin filament binding	GO:0051015	1	0	106	79	1	13932	IQGAP2
GO:MF	GTPase binding	GO:0051020	1	0	200	79	2	13932	DVL3,IQGAP2
GO:MF	transition metal ion binding	GO:0046914	1	0	846	79	2	13932	CXXC4,NR2C2
GO:BP	magnesium ion transmembrane transport	GO:1903830	1	0	1	76	1	13888	SLC41A3
GO:BP	regulation of viral life cycle	GO:1903900	1	0	67	76	1	13888	N4BP1
GO:BP	regulation of monoatomic cation transmembrane transport	GO:1904062	1	0	149	76	1	13888	KCNIP2
GO:BP	positive regulation of cation transmembrane transport	GO:1904064	1	0	60	76	1	13888	KCNIP2
GO:BP	regulation of protein localization to cell periphery	GO:1904375	1	0	83	76	1	13888	AP2M1
GO:BP	negative regulation of protein localization to cell periphery	GO:1904376	1	0	19	76	1	13888	AP2M1
GO:BP	regulation of vascular associated smooth muscle cell proliferation	GO:1904705	1	0	30	76	1	13888	PRKG1
GO:BP	negative regulation of vascular associated smooth muscle cell proliferation	GO:1904706	1	0	14	76	1	13888	PRKG1
GO:BP	vascular associated smooth muscle cell migration	GO:1904738	1	0	11	76	1	13888	PRKG1
GO:BP	regulation of vascular associated smooth muscle cell migration	GO:1904752	1	0	10	76	1	13888	PRKG1
GO:BP	negative regulation of vascular associated smooth muscle cell migration	GO:1904753	1	0	5	76	1	13888	PRKG1
GO:BP	positive regulation of establishment of protein localization	GO:1904951	1	0	160	76	2	13888	F2RL2,CTDSPL2
GO:BP	autophagosome organization	GO:1905037	1	0	72	76	2	13888	STX17,SPG11
GO:BP	regulation of vascular associated smooth muscle cell differentiation	GO:1905063	1	0	9	76	1	13888	NFATC3
GO:BP	negative regulation of vascular associated smooth muscle cell differentiation	GO:1905064	1	0	5	76	1	13888	NFATC3
GO:BP	cell surface receptor signaling pathway involved in cell-cell signaling	GO:1905114	1	0	302	76	1	13888	DVL3
GO:BP	regulation of protein localization to membrane	GO:1905475	1	0	107	76	1	13888	AP2M1
GO:BP	negative regulation of protein localization to membrane	GO:1905476	1	0	22	76	1	13888	AP2M1
GO:BP	non-motile cilium assembly	GO:1905515	1	0	44	76	1	13888	SEPTIN7
GO:BP	cartilage homeostasis	GO:1990079	1	0	3	76	1	13888	SLC39A8
GO:BP	neuron projection extension	GO:1990138	1	0	85	76	1	13888	SPG11
GO:BP	positive regulation of protein localization	GO:1903829	1	0	251	76	2	13888	F2RL2,CTDSPL2
GO:BP	negative regulation of protein localization	GO:1903828	1	0	113	76	1	13888	AP2M1
GO:BP	positive regulation of potassium ion export across plasma membrane	GO:1903766	1	0	2	76	1	13888	KCNIP2
GO:BP	regulation of potassium ion export across plasma membrane	GO:1903764	1	0	5	76	1	13888	KCNIP2
GO:BP	regulation of response to wounding	GO:1903034	1	0	88	76	1	13888	PRKG1
GO:BP	negative regulation of response to wounding	GO:1903035	1	0	49	76	1	13888	PRKG1
GO:BP	mitotic cell cycle process	GO:1903047	1	0	403	76	2	13888	CEP97,MSH2
GO:BP	regulation of proteolysis involved in protein catabolic process	GO:1903050	1	0	128	76	2	13888	BAG5,N4BP1
GO:BP	negative regulation of proteolysis involved in protein catabolic process	GO:1903051	1	0	41	76	2	13888	BAG5,N4BP1
GO:BP	regulation of protein localization to plasma membrane	GO:1903076	1	0	69	76	1	13888	AP2M1
GO:BP	negative regulation of protein localization to plasma membrane	GO:1903077	1	0	18	76	1	13888	AP2M1
GO:BP	mononuclear cell differentiation	GO:1903131	1	0	249	76	1	13888	MSH2
GO:BP	regulation of oxidative stress-induced cell death	GO:1903201	1	0	37	76	1	13888	BAG5
GO:BP	negative regulation of oxidative stress-induced cell death	GO:1903202	1	0	26	76	1	13888	BAG5
GO:BP	mitochondrial tRNA 3'-end processing	GO:1990180	1	0	2	76	1	13888	TRMT10C
GO:BP	regulation of mRNA metabolic process	GO:1903311	1	0	154	76	1	13888	PTCD2
GO:BP	negative regulation of protein modification by small protein conjugation or removal	GO:1903321	1	0	54	76	2	13888	BAG5,N4BP1
GO:BP	regulation of Golgi organization	GO:1903358	1	0	7	76	1	13888	ARMH3
GO:BP	regulation of nucleic acid-templated transcription	GO:1903506	1	0	2020	76	10	13888	DVL3,SLC39A8,ZFP37,NFATC3,TOX3,TAF1D,MED17,MIER1,MXD1,NR2C2
GO:BP	negative regulation of nucleic acid-templated transcription	GO:1903507	1	0	643	76	3	13888	NFATC3,MXD1,NR2C2
GO:BP	positive regulation of nucleic acid-templated transcription	GO:1903508	1	0	901	76	5	13888	DVL3,NFATC3,TOX3,MED17,NR2C2
GO:BP	endoplasmic reticulum to cytosol transport	GO:1903513	1	0	19	76	1	13888	HSP90B1
GO:BP	regulation of secretion by cell	GO:1903530	1	0	264	76	1	13888	F2RL2
GO:BP	positive regulation of secretion by cell	GO:1903532	1	0	127	76	1	13888	F2RL2
GO:BP	regulation of gap junction assembly	GO:1903596	1	0	5	76	1	13888	CNTNAP2
GO:BP	positive regulation of gap junction assembly	GO:1903598	1	0	4	76	1	13888	CNTNAP2
GO:BP	regulation of protein modification by small protein conjugation or removal	GO:1903320	1	0	149	76	2	13888	BAG5,N4BP1
GO:BP	negative regulation of miRNA transcription	GO:1902894	1	0	12	76	1	13888	NFATC3
GO:BP	mitochondrial manganese ion transmembrane transport	GO:1990540	1	0	1	76	1	13888	SLC39A8
GO:BP	ligand-gated ion channel signaling pathway	GO:1990806	1	0	10	76	1	13888	F2RL2
GO:BP	vascular associated smooth muscle cell proliferation	GO:1990874	1	0	30	76	1	13888	PRKG1
GO:BP	regulation of animal organ morphogenesis	GO:2000027	1	0	63	76	1	13888	DVL3
GO:BP	regulation of ubiquitin-dependent protein catabolic process	GO:2000058	1	0	100	76	2	13888	BAG5,N4BP1
GO:BP	negative regulation of ubiquitin-dependent protein catabolic process	GO:2000059	1	0	32	76	2	13888	BAG5,N4BP1
GO:BP	regulation of DNA-templated transcription initiation	GO:2000142	1	0	33	76	1	13888	MED17
GO:BP	positive regulation of DNA-templated transcription initiation	GO:2000144	1	0	26	76	1	13888	MED17
GO:BP	regulation of cell motility	GO:2000145	1	0	552	76	1	13888	PRKG1
GO:BP	negative regulation of cell motility	GO:2000146	1	0	156	76	1	13888	PRKG1
GO:BP	regulation of actin cytoskeleton reorganization	GO:2000249	1	0	25	76	1	13888	IQGAP2
GO:BP	regulation of miRNA metabolic process	GO:2000628	1	0	53	76	1	13888	NFATC3
GO:BP	protein localization to cell periphery	GO:1990778	1	0	203	76	1	13888	AP2M1
GO:BP	negative regulation of miRNA metabolic process	GO:2000629	1	0	13	76	1	13888	NFATC3
GO:BP	regulation of apoptotic signaling pathway	GO:2001233	1	0	221	76	1	13888	BAG5
GO:BP	negative regulation of apoptotic signaling pathway	GO:2001234	1	0	133	76	1	13888	BAG5
GO:BP	regulation of intrinsic apoptotic signaling pathway	GO:2001242	1	0	100	76	1	13888	BAG5
GO:BP	negative regulation of intrinsic apoptotic signaling pathway	GO:2001243	1	0	58	76	1	13888	BAG5
GO:BP	regulation of store-operated calcium entry	GO:2001256	1	0	10	76	1	13888	SPG11
GO:BP	regulation of RNA biosynthetic process	GO:2001141	1	0	2027	76	10	13888	DVL3,SLC39A8,ZFP37,NFATC3,TOX3,TAF1D,MED17,MIER1,MXD1,NR2C2
GO:BP	regulation of miRNA transcription	GO:1902893	1	0	43	76	1	13888	NFATC3
GO:BP	regulation of response to oxidative stress	GO:1902882	1	0	46	76	1	13888	BAG5
GO:BP	positive regulation of non-motile cilium assembly	GO:1902857	1	0	6	76	1	13888	SEPTIN7
GO:BP	synaptic vesicle cycle	GO:0099504	1	0	104	76	1	13888	AP2M1
GO:BP	synaptic signaling	GO:0099536	1	0	331	76	2	13888	SPG11,HTR7
GO:BP	trans-synaptic signaling	GO:0099537	1	0	323	76	2	13888	SPG11,HTR7
GO:BP	inorganic ion import across plasma membrane	GO:0099587	1	0	34	76	1	13888	SLC39A8
GO:BP	neurotransmitter receptor internalization	GO:0099590	1	0	13	76	1	13888	AP2M1
GO:BP	protein localization to axon	GO:0099612	1	0	6	76	1	13888	CNTNAP2
GO:BP	cellular response to environmental stimulus	GO:0104004	1	0	164	76	1	13888	N4BP1
GO:BP	plasma membrane bounded cell projection assembly	GO:0120031	1	0	342	76	3	13888	CEP97,TAPT1,SEPTIN7
GO:BP	regulation of plasma membrane bounded cell projection assembly	GO:0120032	1	0	110	76	3	13888	CEP97,TAPT1,SEPTIN7
GO:BP	negative regulation of plasma membrane bounded cell projection assembly	GO:0120033	1	0	20	76	1	13888	CEP97
GO:BP	positive regulation of plasma membrane bounded cell projection assembly	GO:0120034	1	0	58	76	2	13888	TAPT1,SEPTIN7
GO:BP	regulation of plasma membrane bounded cell projection organization	GO:0120035	1	0	311	76	5	13888	CEP97,TAPT1,BAG5,SEPTIN7,CNTN1
GO:BP	plasma membrane bounded cell projection organization	GO:0120036	1	0	826	76	7	13888	CEP97,TAPT1,SPG11,BAG5,SEPTIN7,PRKG1,CNTN1
GO:BP	plasma membrane bounded cell projection morphogenesis	GO:0120039	1	0	325	76	2	13888	SPG11,PRKG1
GO:BP	mitotic nuclear division	GO:0140014	1	0	156	76	1	13888	CEP97
GO:BP	mitochondrial gene expression	GO:0140053	1	0	50	76	2	13888	TRMT10C,MRPS27
GO:BP	organelle localization by membrane tethering	GO:0140056	1	0	30	76	2	13888	STX17,ESYT2
GO:BP	export across plasma membrane	GO:0140115	1	0	37	76	1	13888	KCNIP2
GO:BP	presynaptic endocytosis	GO:0140238	1	0	30	76	1	13888	AP2M1
GO:BP	postsynaptic endocytosis	GO:0140239	1	0	11	76	1	13888	AP2M1
GO:BP	export from cell	GO:0140352	1	0	450	76	2	13888	F2RL2,KCNIP2
GO:BP	tRNA 5'-end processing	GO:0099116	1	0	13	76	1	13888	TRMT10C
GO:BP	microtubule-based transport	GO:0099111	1	0	102	76	1	13888	SPG11
GO:BP	ion channel modulating, G protein-coupled receptor signaling pathway	GO:0099105	1	0	6	76	1	13888	F2RL2
GO:BP	regulation of postsynaptic membrane neurotransmitter receptor levels	GO:0099072	1	0	49	76	1	13888	AP2M1
GO:BP	mitochondrial tRNA 5'-end processing	GO:0097745	1	0	2	76	1	13888	TRMT10C
GO:BP	blood vessel diameter maintenance	GO:0097746	1	0	67	76	2	13888	PRKG1,HTR7
GO:BP	defense response to other organism	GO:0098542	1	0	477	76	2	13888	SENP7,N4BP1
GO:BP	imitative learning	GO:0098596	1	0	4	76	1	13888	CNTNAP2
GO:BP	observational learning	GO:0098597	1	0	5	76	1	13888	CNTNAP2
GO:BP	learned vocalization behavior or vocal learning	GO:0098598	1	0	5	76	1	13888	CNTNAP2
GO:BP	cell-cell adhesion	GO:0098609	1	0	467	76	2	13888	SLC39A8,PRKG1
GO:BP	monoatomic cation transmembrane transport	GO:0098655	1	0	376	76	4	13888	SLC39A8,SLC31A2,KCNIP2,SLC41A3
GO:BP	import into cell	GO:0098657	1	0	103	76	1	13888	SLC39A8
GO:BP	inorganic cation import across plasma membrane	GO:0098659	1	0	34	76	1	13888	SLC39A8
GO:BP	antiviral innate immune response	GO:0140374	1	0	11	76	1	13888	SENP7
GO:BP	inorganic ion transmembrane transport	GO:0098660	1	0	393	76	4	13888	SLC39A8,SLC31A2,KCNIP2,SLC41A3
GO:BP	iron ion import across plasma membrane	GO:0098711	1	0	3	76	1	13888	SLC39A8
GO:BP	maintenance of cell number	GO:0098727	1	0	89	76	1	13888	MED17
GO:BP	macromolecule deacylation	GO:0098732	1	0	77	76	1	13888	MIER1
GO:BP	import across plasma membrane	GO:0098739	1	0	75	76	1	13888	SLC39A8
GO:BP	detoxification	GO:0098754	1	0	26	76	1	13888	SLC39A8
GO:BP	inorganic ion homeostasis	GO:0098771	1	0	280	76	1	13888	SLC39A8
GO:BP	nuclear chromosome segregation	GO:0098813	1	0	176	76	1	13888	CEP97
GO:BP	postsynaptic neurotransmitter receptor internalization	GO:0098884	1	0	11	76	1	13888	AP2M1
GO:BP	anterograde trans-synaptic signaling	GO:0098916	1	0	319	76	2	13888	SPG11,HTR7
GO:BP	vesicle-mediated transport in synapse	GO:0099003	1	0	117	76	1	13888	AP2M1
GO:BP	inorganic cation transmembrane transport	GO:0098662	1	0	368	76	4	13888	SLC39A8,SLC31A2,KCNIP2,SLC41A3
GO:BP	defense response to symbiont	GO:0140546	1	0	133	76	1	13888	SENP7
GO:BP	non-membrane-bounded organelle assembly	GO:0140694	1	0	209	76	2	13888	CEP97,PATL2
GO:BP	cell-cell signaling by wnt	GO:0198738	1	0	266	76	1	13888	DVL3
GO:BP	negative regulation of proteasomal protein catabolic process	GO:1901799	1	0	32	76	2	13888	BAG5,N4BP1
GO:BP	regulation of cell junction assembly	GO:1901888	1	0	119	76	1	13888	CNTNAP2
GO:BP	positive regulation of cell junction assembly	GO:1901890	1	0	61	76	1	13888	CNTNAP2
GO:BP	regulation of cell cycle phase transition	GO:1901987	1	0	229	76	1	13888	MSH2
GO:BP	negative regulation of cell cycle phase transition	GO:1901988	1	0	143	76	1	13888	MSH2
GO:BP	regulation of cilium assembly	GO:1902017	1	0	47	76	3	13888	CEP97,TAPT1,SEPTIN7
GO:BP	negative regulation of cilium assembly	GO:1902018	1	0	13	76	1	13888	CEP97
GO:BP	response to salt	GO:1902074	1	0	141	76	1	13888	HSP90B1
GO:BP	cellular response to salt	GO:1902075	1	0	82	76	1	13888	HSP90B1
GO:BP	regulation of organelle assembly	GO:1902115	1	0	139	76	4	13888	CEP97,TAPT1,PATL2,SEPTIN7
GO:BP	cellular response to oxygen-containing compound	GO:1901701	1	0	582	76	1	13888	HSP90B1
GO:BP	negative regulation of organelle assembly	GO:1902116	1	0	35	76	2	13888	CEP97,PATL2
GO:BP	regulation of oxidative stress-induced intrinsic apoptotic signaling pathway	GO:1902175	1	0	17	76	1	13888	BAG5
GO:BP	negative regulation of oxidative stress-induced intrinsic apoptotic signaling pathway	GO:1902176	1	0	11	76	1	13888	BAG5
GO:BP	regulation of intracellular signal transduction	GO:1902531	1	0	915	76	6	13888	DVL3,SLC39A8,LAMTOR3,PSD2,MARK3,BAG5
GO:BP	negative regulation of intracellular signal transduction	GO:1902532	1	0	303	76	3	13888	SLC39A8,MARK3,BAG5
GO:BP	positive regulation of intracellular signal transduction	GO:1902533	1	0	514	76	1	13888	DVL3
GO:BP	regulation of DNA N-glycosylase activity	GO:1902544	1	0	1	76	1	13888	TDG
GO:BP	negative regulation of RNA biosynthetic process	GO:1902679	1	0	645	76	3	13888	NFATC3,MXD1,NR2C2
GO:BP	positive regulation of RNA biosynthetic process	GO:1902680	1	0	905	76	5	13888	DVL3,NFATC3,TOX3,MED17,NR2C2
GO:BP	microtubule cytoskeleton organization involved in mitosis	GO:1902850	1	0	89	76	1	13888	CEP97
GO:BP	regulation of non-motile cilium assembly	GO:1902855	1	0	8	76	1	13888	SEPTIN7
GO:BP	positive regulation of organelle assembly	GO:1902117	1	0	62	76	2	13888	TAPT1,SEPTIN7
GO:BP	response to oxygen-containing compound	GO:1901700	1	0	763	76	1	13888	HSP90B1
GO:BP	response to nitrogen compound	GO:1901698	1	0	465	76	1	13888	HSP90B1
GO:BP	regulation of hemostasis	GO:1900046	1	0	41	76	1	13888	PRKG1
GO:BP	negative regulation of hemostasis	GO:1900047	1	0	26	76	1	13888	PRKG1
GO:BP	regulation of cellular response to oxidative stress	GO:1900407	1	0	40	76	1	13888	BAG5
GO:BP	mitochondrial RNA modification	GO:1900864	1	0	5	76	1	13888	TRMT10C
GO:BP	carbohydrate derivative metabolic process	GO:1901135	1	0	569	76	2	13888	SLC39A8,ERP44
GO:BP	carbohydrate derivative biosynthetic process	GO:1901137	1	0	364	76	1	13888	SLC39A8
GO:BP	regulation of neuron death	GO:1901214	1	0	134	76	2	13888	TOX3,MSH2
GO:BP	negative regulation of neuron death	GO:1901215	1	0	102	76	2	13888	TOX3,MSH2
GO:BP	carbohydrate derivative transport	GO:1901264	1	0	47	76	1	13888	SLC35D1
GO:BP	organic cyclic compound metabolic process	GO:1901360	1	0	4625	76	18	13888	DVL3,TRMT10C,SLC39A8,PTCD2,ZFP37,TRMT61A,NFATC3,DUS2,TOX3,TAF1D,MED17,TDG,MIER1,MSH2,SNRNP27,MXD1,NR2C2,ALDH1L1
GO:BP	cellular response to nitrogen compound	GO:1901699	1	0	313	76	1	13888	HSP90B1
GO:BP	organic cyclic compound biosynthetic process	GO:1901362	1	0	2489	76	10	13888	DVL3,SLC39A8,ZFP37,NFATC3,TOX3,TAF1D,MED17,MIER1,MXD1,NR2C2
GO:BP	positive regulation of potassium ion transmembrane transport	GO:1901381	1	0	15	76	1	13888	KCNIP2
GO:BP	organonitrogen compound metabolic process	GO:1901564	1	0	4095	76	21	13888	EIF2B5,DVL3,PCNP,TRMT10C,SENP7,SLC39A8,MRPS27,MRPL22,ERP44,UBE2E3,CTDSPL2,MARK3,CKB,BAG5,IMMP2L,N4BP1,PRKG1,HSP90B1,MIER1,UROC1,ALDH1L1
GO:BP	organonitrogen compound catabolic process	GO:1901565	1	0	709	76	4	13888	BAG5,N4BP1,HSP90B1,UROC1
GO:BP	organonitrogen compound biosynthetic process	GO:1901566	1	0	1088	76	6	13888	EIF2B5,TRMT10C,SLC39A8,MRPS27,MRPL22,CKB
GO:BP	organic substance catabolic process	GO:1901575	1	0	1133	76	5	13888	BAG5,N4BP1,HSP90B1,UROC1,ALDH1L1
GO:BP	organic substance biosynthetic process	GO:1901576	1	0	3584	76	17	13888	EIF2B5,DVL3,TRMT10C,SLC39A8,MRPS27,MRPL22,ZFP37,CKB,CEPT1,NFATC3,TOX3,TAF1D,MED17,MIER1,MXD1,NR2C2,COQ8A
GO:BP	alpha-amino acid metabolic process	GO:1901605	1	0	106	76	1	13888	SLC39A8
GO:BP	quinone metabolic process	GO:1901661	1	0	18	76	1	13888	COQ8A
GO:BP	quinone biosynthetic process	GO:1901663	1	0	10	76	1	13888	COQ8A
GO:BP	regulation of mitotic spindle assembly	GO:1901673	1	0	11	76	1	13888	CEP97
GO:BP	regulation of potassium ion transmembrane transport	GO:1901379	1	0	42	76	1	13888	KCNIP2
GO:BP	nucleic acid-templated transcription	GO:0097659	1	0	2125	76	10	13888	DVL3,SLC39A8,ZFP37,NFATC3,TOX3,TAF1D,MED17,MIER1,MXD1,NR2C2
GO:BP	potassium ion export across plasma membrane	GO:0097623	1	0	11	76	1	13888	KCNIP2
GO:BP	intrinsic apoptotic signaling pathway	GO:0097193	1	0	175	76	2	13888	BAG5,MSH2
GO:BP	synaptic vesicle localization	GO:0097479	1	0	23	76	1	13888	SPG11
GO:BP	reproduction	GO:0000003	1	0	702	76	3	13888	EIF2B5,IMMP2L,MSH2
GO:BP	regulation of DNA recombination	GO:0000018	1	0	79	76	1	13888	MSH2
GO:BP	transition metal ion transport	GO:0000041	1	0	57	76	2	13888	SLC39A8,SLC31A2
GO:BP	autophagosome assembly	GO:0000045	1	0	67	76	1	13888	STX17
GO:BP	mitotic sister chromatid segregation	GO:0000070	1	0	108	76	1	13888	CEP97
GO:BP	cell cycle checkpoint signaling	GO:0000075	1	0	109	76	1	13888	MSH2
GO:BP	DNA damage checkpoint signaling	GO:0000077	1	0	71	76	1	13888	MSH2
GO:BP	negative regulation of transcription by RNA polymerase II	GO:0000122	1	0	448	76	2	13888	MXD1,NR2C2
GO:BP	MAPK cascade	GO:0000165	1	0	404	76	1	13888	DVL3
GO:BP	protein polyubiquitination	GO:0000209	1	0	134	76	1	13888	UBE2E3
GO:BP	microtubule cytoskeleton organization	GO:0000226	1	0	398	76	1	13888	CEP97
GO:BP	mitotic cell cycle	GO:0000278	1	0	485	76	2	13888	CEP97,MSH2
GO:BP	nuclear division	GO:0000280	1	0	248	76	1	13888	CEP97
GO:BP	sister chromatid segregation	GO:0000819	1	0	118	76	1	13888	CEP97
GO:BP	cell morphogenesis	GO:0000902	1	0	519	76	2	13888	SPG11,PRKG1
GO:BP	cell morphogenesis involved in differentiation	GO:0000904	1	0	331	76	2	13888	SPG11,PRKG1
GO:BP	mitochondrial RNA metabolic process	GO:0000959	1	0	28	76	1	13888	TRMT10C
GO:BP	mitochondrial RNA 5'-end processing	GO:0000964	1	0	3	76	1	13888	TRMT10C
GO:BP	adaptive immune response	GO:0002250	1	0	160	76	1	13888	MSH2
GO:BP	immune effector process	GO:0002252	1	0	320	76	1	13888	MSH2
GO:BP	activation of immune response	GO:0002253	1	0	263	76	1	13888	EIF2B5
GO:BP	cell activation involved in immune response	GO:0002263	1	0	152	76	1	13888	MSH2
GO:BP	lymphocyte activation involved in immune response	GO:0002285	1	0	101	76	1	13888	MSH2
GO:BP	B cell activation involved in immune response	GO:0002312	1	0	54	76	1	13888	MSH2
GO:BP	leukocyte activation involved in immune response	GO:0002366	1	0	150	76	1	13888	MSH2
GO:BP	immune system process	GO:0002376	1	0	1290	76	4	13888	EIF2B5,SENP7,N4BP1,MSH2
GO:BP	immunoglobulin production	GO:0002377	1	0	63	76	1	13888	MSH2
GO:BP	immunoglobulin production involved in immunoglobulin-mediated immune response	GO:0002381	1	0	37	76	1	13888	MSH2
GO:BP	immune response-activating cell surface receptor signaling pathway	GO:0002429	1	0	148	76	1	13888	EIF2B5
GO:BP	production of molecular mediator of immune response	GO:0002440	1	0	126	76	1	13888	MSH2
GO:BP	leukocyte mediated immunity	GO:0002443	1	0	187	76	1	13888	MSH2
GO:BP	lymphocyte mediated immunity	GO:0002449	1	0	138	76	1	13888	MSH2
GO:BP	adaptive immune response based on somatic recombination of immune receptors built from immunoglobulin superfamily domains	GO:0002460	1	0	144	76	1	13888	MSH2
GO:BP	immune system development	GO:0002520	1	0	128	76	1	13888	MSH2
GO:BP	leukocyte differentiation	GO:0002521	1	0	334	76	1	13888	MSH2
GO:BP	somatic diversification of immune receptors via germline recombination within a single locus	GO:0002562	1	0	46	76	1	13888	MSH2
GO:BP	somatic diversification of immune receptors via somatic mutation	GO:0002566	1	0	8	76	1	13888	MSH2
GO:BP	regulation of immunoglobulin production	GO:0002637	1	0	45	76	1	13888	MSH2
GO:BP	positive regulation of immunoglobulin production	GO:0002639	1	0	28	76	1	13888	MSH2
GO:BP	somatic diversification of immunoglobulins involved in immune response	GO:0002208	1	0	35	76	1	13888	MSH2
GO:BP	somatic recombination of immunoglobulin genes involved in immune response	GO:0002204	1	0	35	76	1	13888	MSH2
GO:BP	somatic diversification of immune receptors	GO:0002200	1	0	51	76	1	13888	MSH2
GO:BP	store-operated calcium entry	GO:0002115	1	0	13	76	1	13888	SPG11
GO:BP	mitochondrial RNA 3'-end processing	GO:0000965	1	0	4	76	1	13888	TRMT10C
GO:BP	RNA 5'-end processing	GO:0000966	1	0	15	76	1	13888	TRMT10C
GO:BP	skeletal system development	GO:0001501	1	0	315	76	1	13888	TAPT1
GO:BP	RNA methylation	GO:0001510	1	0	42	76	2	13888	TRMT10C,TRMT61A
GO:BP	ovarian follicle development	GO:0001541	1	0	30	76	2	13888	EIF2B5,IMMP2L
GO:BP	response to hypoxia	GO:0001666	1	0	101	76	1	13888	HSP90B1
GO:BP	long-chain fatty acid metabolic process	GO:0001676	1	0	33	76	1	13888	ACSL6
GO:BP	in utero embryonic development	GO:0001701	1	0	264	76	1	13888	MSH2
GO:BP	establishment of planar polarity	GO:0001736	1	0	38	76	1	13888	DVL3
GO:BP	morphogenesis of a polarized epithelium	GO:0001738	1	0	50	76	1	13888	DVL3
GO:BP	mitochondrial RNA processing	GO:0000963	1	0	11	76	1	13888	TRMT10C
GO:BP	neuron migration	GO:0001764	1	0	88	76	1	13888	PRKG1
GO:BP	cytokine production	GO:0001816	1	0	411	76	1	13888	N4BP1
GO:BP	regulation of cytokine production	GO:0001817	1	0	406	76	1	13888	N4BP1
GO:BP	negative regulation of cytokine production	GO:0001818	1	0	141	76	1	13888	N4BP1
GO:BP	phagolysosome assembly	GO:0001845	1	0	10	76	1	13888	SPG11
GO:BP	tissue homeostasis	GO:0001894	1	0	127	76	1	13888	SLC39A8
GO:BP	regulation of protein phosphorylation	GO:0001932	1	0	561	76	1	13888	DVL3
GO:BP	positive regulation of protein phosphorylation	GO:0001934	1	0	373	76	1	13888	DVL3
GO:BP	vasculature development	GO:0001944	1	0	408	76	2	13888	IMMP2L,NFATC3
GO:BP	morphogenesis of an epithelium	GO:0002009	1	0	312	76	1	13888	DVL3
GO:BP	regulation of sodium ion transport	GO:0002028	1	0	39	76	1	13888	CNTN1
GO:BP	cell activation	GO:0001775	1	0	581	76	2	13888	PRKG1,MSH2
GO:BP	regulation of immune system process	GO:0002682	1	0	813	76	3	13888	EIF2B5,N4BP1,MSH2
GO:BP	positive regulation of immune system process	GO:0002684	1	0	570	76	2	13888	EIF2B5,MSH2
GO:BP	positive regulation of leukocyte activation	GO:0002696	1	0	185	76	1	13888	MSH2
GO:BP	response to oxidative stress	GO:0006979	1	0	199	76	1	13888	BAG5
GO:BP	response to unfolded protein	GO:0006986	1	0	50	76	1	13888	ERP44
GO:BP	organelle organization	GO:0006996	1	0	1994	76	16	13888	AP2M1,CEP97,LIMCH1,TAPT1,IQGAP2,MEIKIN,STX17,PATL2,SPG11,BAG5,SEPTIN7,IMMP2L,ESYT2,ARMH3,HSP90B1,MSH2
GO:BP	mitochondrion organization	GO:0007005	1	0	277	76	1	13888	IMMP2L
GO:BP	cytoskeleton organization	GO:0007010	1	0	854	76	4	13888	CEP97,LIMCH1,IQGAP2,HSP90B1
GO:BP	actin filament organization	GO:0007015	1	0	253	76	2	13888	IQGAP2,HSP90B1
GO:BP	microtubule-based process	GO:0007017	1	0	617	76	2	13888	CEP97,SPG11
GO:BP	microtubule-based movement	GO:0007018	1	0	268	76	1	13888	SPG11
GO:BP	endoplasmic reticulum organization	GO:0007029	1	0	48	76	1	13888	ESYT2
GO:BP	Golgi organization	GO:0007030	1	0	68	76	3	13888	STX17,BAG5,ARMH3
GO:BP	vacuole organization	GO:0007033	1	0	119	76	2	13888	STX17,SPG11
GO:BP	lysosome organization	GO:0007040	1	0	47	76	1	13888	SPG11
GO:BP	cell-cell junction assembly	GO:0007043	1	0	64	76	1	13888	CNTNAP2
GO:BP	cell cycle	GO:0007049	1	0	906	76	3	13888	CEP97,MEIKIN,MSH2
GO:BP	spindle organization	GO:0007051	1	0	117	76	1	13888	CEP97
GO:BP	mitotic spindle organization	GO:0007052	1	0	71	76	1	13888	CEP97
GO:BP	chromosome segregation	GO:0007059	1	0	230	76	1	13888	CEP97
GO:BP	sister chromatid cohesion	GO:0007062	1	0	44	76	1	13888	MEIKIN
GO:BP	mitotic cell cycle checkpoint signaling	GO:0007093	1	0	81	76	1	13888	MSH2
GO:BP	cell communication	GO:0007154	1	0	4122	76	28	13888	EIF2B5,DVL3,SLC39A8,LAMTOR3,FAM13A,IQGAP2,F2RL2,PSD2,LOC105104223,SPG11,CTDSPL2,MARK3,BAG5,PRKG1,HTR7,LOC105101012,LOC105100966,LOC105100967,LOC105101014,LOC105101015,LOC105100968,DOCK9,MSH2,LOC105094481,LOC105094517,LOC105094521,LOC105094484,LOC105094485
GO:BP	cell adhesion	GO:0007155	1	0	770	76	2	13888	SLC39A8,PRKG1
GO:BP	DNA damage response	GO:0006974	1	0	518	76	3	13888	IMMP2L,TDG,MSH2
GO:BP	immune response	GO:0006955	1	0	812	76	4	13888	EIF2B5,SENP7,N4BP1,MSH2
GO:BP	inflammatory response	GO:0006954	1	0	327	76	1	13888	SLC39A8
GO:BP	defense response	GO:0006952	1	0	784	76	3	13888	SENP7,SLC39A8,N4BP1
GO:BP	manganese ion transport	GO:0006828	1	0	3	76	1	13888	SLC39A8
GO:BP	zinc ion transport	GO:0006829	1	0	12	76	1	13888	SLC39A8
GO:BP	mitochondrial transport	GO:0006839	1	0	88	76	1	13888	IMMP2L
GO:BP	lipid transport	GO:0006869	1	0	226	76	2	13888	SPG11,ESYT2
GO:BP	intracellular monoatomic ion homeostasis	GO:0006873	1	0	274	76	1	13888	SLC39A8
GO:BP	intracellular iron ion homeostasis	GO:0006879	1	0	52	76	1	13888	SLC39A8
GO:BP	intracellular zinc ion homeostasis	GO:0006882	1	0	16	76	1	13888	SLC39A8
GO:BP	intracellular protein transport	GO:0006886	1	0	455	76	6	13888	AP2M1,STX17,SPG11,CTDSPL2,IMMP2L,HSP90B1
GO:BP	endoplasmic reticulum to Golgi vesicle-mediated transport	GO:0006888	1	0	57	76	1	13888	STX17
GO:BP	endocytosis	GO:0006897	1	0	302	76	2	13888	AP2M1,SPG11
GO:BP	leukocyte cell-cell adhesion	GO:0007159	1	0	211	76	1	13888	SLC39A8
GO:BP	receptor-mediated endocytosis	GO:0006898	1	0	126	76	1	13888	AP2M1
GO:BP	vesicle fusion	GO:0006906	1	0	48	76	1	13888	SPG11
GO:BP	phagocytosis	GO:0006909	1	0	98	76	1	13888	SPG11
GO:BP	nucleocytoplasmic transport	GO:0006913	1	0	188	76	2	13888	SPG11,CTDSPL2
GO:BP	autophagy	GO:0006914	1	0	272	76	3	13888	STX17,SPG11,DRAM2
GO:BP	apoptotic process	GO:0006915	1	0	935	76	5	13888	SPG11,BAG5,TOX3,HSP90B1,MSH2
GO:BP	muscle contraction	GO:0006936	1	0	158	76	2	13888	PRKG1,HTR7
GO:BP	regulation of muscle contraction	GO:0006937	1	0	77	76	1	13888	PRKG1
GO:BP	smooth muscle contraction	GO:0006939	1	0	57	76	2	13888	PRKG1,HTR7
GO:BP	regulation of smooth muscle contraction	GO:0006940	1	0	28	76	1	13888	PRKG1
GO:BP	response to stress	GO:0006950	1	0	1993	76	12	13888	EIF2B5,SENP7,SLC39A8,F2RL2,ERP44,BAG5,IMMP2L,N4BP1,PRKG1,TDG,HSP90B1,MSH2
GO:BP	vesicle budding from membrane	GO:0006900	1	0	28	76	1	13888	AP2M1
GO:BP	iron ion transport	GO:0006826	1	0	42	76	1	13888	SLC39A8
GO:BP	negative regulation of cell adhesion	GO:0007162	1	0	156	76	1	13888	PRKG1
GO:BP	signal transduction	GO:0007165	1	0	3770	76	27	13888	EIF2B5,DVL3,SLC39A8,LAMTOR3,FAM13A,IQGAP2,F2RL2,PSD2,LOC105104223,CTDSPL2,MARK3,BAG5,PRKG1,HTR7,LOC105101012,LOC105100966,LOC105100967,LOC105101014,LOC105101015,LOC105100968,DOCK9,MSH2,LOC105094481,LOC105094517,LOC105094521,LOC105094484,LOC105094485
GO:BP	hemostasis	GO:0007599	1	0	110	76	2	13888	F2RL2,PRKG1
GO:BP	behavior	GO:0007610	1	0	346	76	3	13888	SPG11,CNTNAP2,CNTN1
GO:BP	learning or memory	GO:0007611	1	0	129	76	2	13888	SPG11,CNTNAP2
GO:BP	learning	GO:0007612	1	0	77	76	1	13888	CNTNAP2
GO:BP	memory	GO:0007613	1	0	54	76	1	13888	SPG11
GO:BP	circadian rhythm	GO:0007623	1	0	99	76	1	13888	HTR7
GO:BP	locomotory behavior	GO:0007626	1	0	127	76	2	13888	SPG11,CNTN1
GO:BP	mechanosensory behavior	GO:0007638	1	0	9	76	1	13888	CNTNAP2
GO:BP	blood circulation	GO:0008015	1	0	231	76	3	13888	IMMP2L,PRKG1,HTR7
GO:BP	tRNA processing	GO:0008033	1	0	83	76	3	13888	TRMT10C,TRMT61A,DUS2
GO:BP	axo-dendritic transport	GO:0008088	1	0	37	76	1	13888	SPG11
GO:BP	protein localization	GO:0008104	1	0	1307	76	10	13888	DVL3,AP2M1,F2RL2,STX17,SPG11,CTDSPL2,IMMP2L,CNTNAP2,HSP90B1,MSH2
GO:BP	biological_process	GO:0008150	1	0	13888	76	76	13888	EIF2B5,DVL3,AP2M1,CEP97,PCNP,TRMT10C,SENP7,SLC39A8,DNAJB14,LAMTOR3,NAP1L5,FAM13A,LIMCH1,TAPT1,MRPS27,PTCD2,IQGAP2,F2RL2,MEIKIN,ACSL6,PSD2,MRPL22,LOC105104223,STX17,ERP44,ZFP37,SLC31A2,UBE2E3,PATL2,SPG11,CTDSPL2,MARK3,CKB,TRMT61A,BAG5,SEPTIN7,IMMP2L,CNTNAP2,ESYT2,DRAM2,CEPT1,NFATC3,DUS2,TOX3,N4BP1,TAF1D,MED17,PRKG1,HTR7,KCNIP2,ARMH3,LOC105101012,LOC105100966,LOC105100967,LOC105101014,LOC105101015,…
GO:BP	metabolic process	GO:0008152	1	0	8621	76	41	13888	EIF2B5,DVL3,PCNP,TRMT10C,SENP7,SLC39A8,MRPS27,PTCD2,ACSL6,MRPL22,STX17,ERP44,ZFP37,UBE2E3,SPG11,CTDSPL2,MARK3,CKB,TRMT61A,BAG5,IMMP2L,DRAM2,CEPT1,NFATC3,DUS2,TOX3,N4BP1,TAF1D,MED17,PRKG1,CNTN1,TDG,HSP90B1,MIER1,MSH2,SNRNP27,MXD1,NR2C2,UROC1,ALDH1L1,COQ8A
GO:BP	cell death	GO:0008219	1	0	1039	76	6	13888	SPG11,BAG5,DUS2,TOX3,HSP90B1,MSH2
GO:BP	cell population proliferation	GO:0008283	1	0	1043	76	4	13888	MRPS27,ACSL6,CNTNAP2,PRKG1
GO:BP	negative regulation of cell population proliferation	GO:0008285	1	0	357	76	1	13888	PRKG1
GO:BP	determination of adult lifespan	GO:0008340	1	0	13	76	1	13888	MSH2
GO:BP	axon ensheathment	GO:0008366	1	0	82	76	2	13888	EIF2B5,CNTN1
GO:BP	RNA splicing	GO:0008380	1	0	758	76	1	13888	SNRNP27
GO:BP	gonad development	GO:0008406	1	0	104	76	3	13888	EIF2B5,IMMP2L,MSH2
GO:BP	blood coagulation	GO:0007596	1	0	108	76	2	13888	F2RL2,PRKG1
GO:BP	sex differentiation	GO:0007548	1	0	135	76	3	13888	EIF2B5,IMMP2L,MSH2
GO:BP	neuromuscular junction development	GO:0007528	1	0	27	76	1	13888	SPG11
GO:BP	skeletal muscle tissue development	GO:0007519	1	0	102	76	1	13888	SPG11
GO:BP	cell surface receptor signaling pathway	GO:0007166	1	0	1512	76	3	13888	EIF2B5,DVL3,CTDSPL2
GO:BP	enzyme-linked receptor protein signaling pathway	GO:0007167	1	0	556	76	1	13888	CTDSPL2
GO:BP	transmembrane receptor protein serine/threonine kinase signaling pathway	GO:0007178	1	0	219	76	1	13888	CTDSPL2
GO:BP	G protein-coupled receptor signaling pathway	GO:0007186	1	0	1127	76	15	13888	IQGAP2,F2RL2,LOC105104223,HTR7,LOC105101012,LOC105100966,LOC105100967,LOC105101014,LOC105101015,LOC105100968,LOC105094481,LOC105094517,LOC105094521,LOC105094484,LOC105094485
GO:BP	I-kappaB kinase/NF-kappaB signaling	GO:0007249	1	0	146	76	1	13888	SLC39A8
GO:BP	small GTPase mediated signal transduction	GO:0007264	1	0	248	76	2	13888	PSD2,DOCK9
GO:BP	Ras protein signal transduction	GO:0007265	1	0	174	76	1	13888	PSD2
GO:BP	cell-cell signaling	GO:0007267	1	0	796	76	4	13888	DVL3,F2RL2,SPG11,HTR7
GO:BP	chemical synaptic transmission	GO:0007268	1	0	319	76	2	13888	SPG11,HTR7
GO:BP	ensheathment of neurons	GO:0007272	1	0	82	76	2	13888	EIF2B5,CNTN1
GO:BP	establishment of tissue polarity	GO:0007164	1	0	38	76	1	13888	DVL3
GO:BP	multicellular organism development	GO:0007275	1	0	2499	76	12	13888	EIF2B5,TAPT1,ACSL6,SPG11,BAG5,IMMP2L,CNTNAP2,NFATC3,PRKG1,KCNIP2,CNTN1,MSH2
GO:BP	germ cell development	GO:0007281	1	0	197	76	1	13888	MSH2
GO:BP	spermatogenesis	GO:0007283	1	0	282	76	1	13888	IMMP2L
GO:BP	female gamete generation	GO:0007292	1	0	79	76	1	13888	IMMP2L
GO:BP	regulation of mitotic cell cycle	GO:0007346	1	0	270	76	1	13888	MSH2
GO:BP	nervous system development	GO:0007399	1	0	1197	76	9	13888	EIF2B5,ACSL6,SPG11,BAG5,IMMP2L,CNTNAP2,PRKG1,KCNIP2,CNTN1
GO:BP	neuroblast proliferation	GO:0007405	1	0	43	76	1	13888	ACSL6
GO:BP	axonogenesis	GO:0007409	1	0	216	76	2	13888	SPG11,PRKG1
GO:BP	central nervous system development	GO:0007417	1	0	481	76	6	13888	EIF2B5,SPG11,IMMP2L,CNTNAP2,PRKG1,CNTN1
GO:BP	brain development	GO:0007420	1	0	343	76	4	13888	IMMP2L,CNTNAP2,PRKG1,CNTN1
GO:BP	muscle organ development	GO:0007517	1	0	167	76	1	13888	SPG11
GO:BP	gamete generation	GO:0007276	1	0	378	76	2	13888	IMMP2L,MSH2
GO:BP	copper ion transport	GO:0006825	1	0	6	76	1	13888	SLC31A2
GO:BP	calcium ion transport	GO:0006816	1	0	231	76	1	13888	SPG11
GO:BP	sodium ion transport	GO:0006814	1	0	108	76	1	13888	CNTN1
GO:BP	muscle system process	GO:0003012	1	0	195	76	2	13888	PRKG1,HTR7
GO:BP	circulatory system process	GO:0003013	1	0	248	76	3	13888	IMMP2L,PRKG1,HTR7
GO:BP	vascular process in circulatory system	GO:0003018	1	0	94	76	2	13888	PRKG1,HTR7
GO:BP	organic acid metabolic process	GO:0006082	1	0	524	76	4	13888	SLC39A8,ACSL6,UROC1,ALDH1L1
GO:BP	generation of precursor metabolites and energy	GO:0006091	1	0	205	76	3	13888	IMMP2L,MSH2,ALDH1L1
GO:BP	oxidative phosphorylation	GO:0006119	1	0	66	76	1	13888	MSH2
GO:BP	nucleobase-containing compound metabolic process	GO:0006139	1	0	4395	76	18	13888	DVL3,TRMT10C,SLC39A8,PTCD2,ZFP37,TRMT61A,NFATC3,DUS2,TOX3,TAF1D,MED17,TDG,MIER1,MSH2,SNRNP27,MXD1,NR2C2,ALDH1L1
GO:BP	purine nucleotide metabolic process	GO:0006163	1	0	220	76	1	13888	ALDH1L1
GO:BP	DNA metabolic process	GO:0006259	1	0	606	76	2	13888	TDG,MSH2
GO:BP	DNA repair	GO:0006281	1	0	335	76	2	13888	TDG,MSH2
GO:BP	base-excision repair	GO:0006284	1	0	28	76	1	13888	TDG
GO:BP	base-excision repair, AP site formation	GO:0006285	1	0	3	76	1	13888	TDG
GO:BP	mismatch repair	GO:0006298	1	0	17	76	2	13888	TDG,MSH2
GO:BP	postreplication repair	GO:0006301	1	0	20	76	1	13888	MSH2
GO:BP	double-strand break repair	GO:0006302	1	0	181	76	1	13888	MSH2
GO:BP	DNA recombination	GO:0006310	1	0	184	76	1	13888	MSH2
GO:BP	chromatin organization	GO:0006325	1	0	284	76	2	13888	NAP1L5,MIER1
GO:BP	nucleosome assembly	GO:0006334	1	0	49	76	1	13888	NAP1L5
GO:BP	chromatin remodeling	GO:0006338	1	0	245	76	2	13888	NAP1L5,MIER1
GO:BP	DNA-templated transcription	GO:0006351	1	0	2122	76	10	13888	DVL3,SLC39A8,ZFP37,NFATC3,TOX3,TAF1D,MED17,MIER1,MXD1,NR2C2
GO:BP	DNA-templated transcription initiation	GO:0006352	1	0	72	76	1	13888	MED17
GO:BP	system process	GO:0003008	1	0	884	76	5	13888	SPG11,IMMP2L,CNTNAP2,PRKG1,HTR7
GO:BP	developmental process involved in reproduction	GO:0003006	1	0	472	76	3	13888	EIF2B5,IMMP2L,MSH2
GO:BP	tRNA dihydrouridine synthesis	GO:0002943	1	0	2	76	1	13888	DUS2
GO:BP	positive regulation of immunoglobulin mediated immune response	GO:0002891	1	0	24	76	1	13888	MSH2
GO:BP	regulation of immune effector process	GO:0002697	1	0	193	76	1	13888	MSH2
GO:BP	positive regulation of immune effector process	GO:0002699	1	0	135	76	1	13888	MSH2
GO:BP	regulation of production of molecular mediator of immune response	GO:0002700	1	0	106	76	1	13888	MSH2
GO:BP	positive regulation of production of molecular mediator of immune response	GO:0002702	1	0	76	76	1	13888	MSH2
GO:BP	regulation of leukocyte mediated immunity	GO:0002703	1	0	123	76	1	13888	MSH2
GO:BP	positive regulation of leukocyte mediated immunity	GO:0002705	1	0	76	76	1	13888	MSH2
GO:BP	regulation of lymphocyte mediated immunity	GO:0002706	1	0	94	76	1	13888	MSH2
GO:BP	positive regulation of lymphocyte mediated immunity	GO:0002708	1	0	66	76	1	13888	MSH2
GO:BP	regulation of B cell mediated immunity	GO:0002712	1	0	34	76	1	13888	MSH2
GO:BP	positive regulation of B cell mediated immunity	GO:0002714	1	0	24	76	1	13888	MSH2
GO:BP	regulation of DNA-templated transcription	GO:0006355	1	0	2017	76	10	13888	DVL3,SLC39A8,ZFP37,NFATC3,TOX3,TAF1D,MED17,MIER1,MXD1,NR2C2
GO:BP	immune response-activating signaling pathway	GO:0002757	1	0	215	76	1	13888	EIF2B5
GO:BP	immune response-regulating cell surface receptor signaling pathway	GO:0002768	1	0	155	76	1	13888	EIF2B5
GO:BP	peptide secretion	GO:0002790	1	0	134	76	1	13888	F2RL2
GO:BP	regulation of peptide secretion	GO:0002791	1	0	102	76	1	13888	F2RL2
GO:BP	positive regulation of peptide secretion	GO:0002793	1	0	54	76	1	13888	F2RL2
GO:BP	regulation of adaptive immune response	GO:0002819	1	0	97	76	1	13888	MSH2
GO:BP	positive regulation of adaptive immune response	GO:0002821	1	0	64	76	1	13888	MSH2
GO:BP	regulation of adaptive immune response based on somatic recombination of immune receptors built from immunoglobulin superfamily domains	GO:0002822	1	0	90	76	1	13888	MSH2
GO:BP	positive regulation of adaptive immune response based on somatic recombination of immune receptors built from immunoglobulin superfamily domains	GO:0002824	1	0	61	76	1	13888	MSH2
GO:BP	regulation of response to biotic stimulus	GO:0002831	1	0	242	76	1	13888	N4BP1
GO:BP	regulation of immunoglobulin mediated immune response	GO:0002889	1	0	34	76	1	13888	MSH2
GO:BP	immune response-regulating signaling pathway	GO:0002764	1	0	225	76	1	13888	EIF2B5
GO:BP	regulation of transcription by RNA polymerase II	GO:0006357	1	0	1098	76	6	13888	DVL3,NFATC3,TOX3,MED17,MXD1,NR2C2
GO:BP	transcription by RNA polymerase II	GO:0006366	1	0	1158	76	6	13888	DVL3,NFATC3,TOX3,MED17,MXD1,NR2C2
GO:BP	transcription initiation at RNA polymerase II promoter	GO:0006367	1	0	43	76	1	13888	MED17
GO:BP	protein import into nucleus	GO:0006606	1	0	90	76	1	13888	SPG11
GO:BP	protein export from nucleus	GO:0006611	1	0	34	76	1	13888	CTDSPL2
GO:BP	protein targeting to mitochondrion	GO:0006626	1	0	45	76	1	13888	IMMP2L
GO:BP	protein processing involved in protein targeting to mitochondrion	GO:0006627	1	0	3	76	1	13888	IMMP2L
GO:BP	lipid metabolic process	GO:0006629	1	0	767	76	2	13888	ACSL6,CEPT1
GO:BP	fatty acid metabolic process	GO:0006631	1	0	174	76	1	13888	ACSL6
GO:BP	phospholipid metabolic process	GO:0006644	1	0	246	76	1	13888	CEPT1
GO:BP	cellular aromatic compound metabolic process	GO:0006725	1	0	4522	76	18	13888	DVL3,TRMT10C,SLC39A8,PTCD2,ZFP37,TRMT61A,NFATC3,DUS2,TOX3,TAF1D,MED17,TDG,MIER1,MSH2,SNRNP27,MXD1,NR2C2,ALDH1L1
GO:BP	one-carbon metabolic process	GO:0006730	1	0	10	76	1	13888	ALDH1L1
GO:BP	NADP metabolic process	GO:0006739	1	0	25	76	1	13888	ALDH1L1
GO:BP	protein targeting	GO:0006605	1	0	136	76	1	13888	IMMP2L
GO:BP	NADPH regeneration	GO:0006740	1	0	13	76	1	13888	ALDH1L1
GO:BP	ubiquinone biosynthetic process	GO:0006744	1	0	10	76	1	13888	COQ8A
GO:BP	nucleoside phosphate metabolic process	GO:0006753	1	0	273	76	1	13888	ALDH1L1
GO:BP	phosphorus metabolic process	GO:0006793	1	0	1754	76	9	13888	DVL3,CTDSPL2,MARK3,CKB,CEPT1,PRKG1,HSP90B1,ALDH1L1,COQ8A
GO:BP	phosphate-containing compound metabolic process	GO:0006796	1	0	1735	76	9	13888	DVL3,CTDSPL2,MARK3,CKB,CEPT1,PRKG1,HSP90B1,ALDH1L1,COQ8A
GO:BP	superoxide metabolic process	GO:0006801	1	0	30	76	1	13888	IMMP2L
GO:BP	nitrogen compound metabolic process	GO:0006807	1	0	7338	76	34	13888	EIF2B5,DVL3,PCNP,TRMT10C,SENP7,SLC39A8,MRPS27,PTCD2,MRPL22,ERP44,ZFP37,UBE2E3,CTDSPL2,MARK3,CKB,TRMT61A,BAG5,IMMP2L,NFATC3,DUS2,TOX3,N4BP1,TAF1D,MED17,PRKG1,TDG,HSP90B1,MIER1,MSH2,SNRNP27,MXD1,NR2C2,UROC1,ALDH1L1
GO:BP	transport	GO:0006810	1	0	2686	76	14	13888	AP2M1,SLC39A8,F2RL2,STX17,SLC31A2,SPG11,CTDSPL2,IMMP2L,ESYT2,KCNIP2,CNTN1,HSP90B1,SLC35D1,SLC41A3
GO:BP	monoatomic ion transport	GO:0006811	1	0	751	76	6	13888	SLC39A8,SLC31A2,SPG11,KCNIP2,CNTN1,SLC41A3
GO:BP	monoatomic cation transport	GO:0006812	1	0	601	76	6	13888	SLC39A8,SLC31A2,SPG11,KCNIP2,CNTN1,SLC41A3
GO:BP	potassium ion transport	GO:0006813	1	0	154	76	1	13888	KCNIP2
GO:BP	ubiquinone metabolic process	GO:0006743	1	0	10	76	1	13888	COQ8A
GO:BP	regulation of leukocyte activation	GO:0002694	1	0	312	76	1	13888	MSH2
GO:BP	phosphocreatine metabolic process	GO:0006603	1	0	4	76	1	13888	CKB
GO:BP	cellular modified amino acid metabolic process	GO:0006575	1	0	66	76	1	13888	CKB
GO:BP	RNA processing	GO:0006396	1	0	1487	76	5	13888	TRMT10C,PTCD2,TRMT61A,DUS2,SNRNP27
GO:BP	mRNA processing	GO:0006397	1	0	768	76	1	13888	PTCD2
GO:BP	tRNA metabolic process	GO:0006399	1	0	124	76	3	13888	TRMT10C,TRMT61A,DUS2
GO:BP	tRNA modification	GO:0006400	1	0	51	76	3	13888	TRMT10C,TRMT61A,DUS2
GO:BP	translation	GO:0006412	1	0	518	76	4	13888	EIF2B5,TRMT10C,MRPS27,MRPL22
GO:BP	translational initiation	GO:0006413	1	0	79	76	1	13888	EIF2B5
GO:BP	regulation of translation	GO:0006417	1	0	192	76	2	13888	TRMT10C,MRPS27
GO:BP	protein folding	GO:0006457	1	0	92	76	3	13888	DNAJB14,ERP44,HSP90B1
GO:BP	'de novo' protein folding	GO:0006458	1	0	11	76	1	13888	DNAJB14
GO:BP	signal peptide processing	GO:0006465	1	0	8	76	1	13888	IMMP2L
GO:BP	phosphagen metabolic process	GO:0006599	1	0	4	76	1	13888	CKB
GO:BP	protein phosphorylation	GO:0006468	1	0	1010	76	3	13888	DVL3,MARK3,PRKG1
GO:BP	protein deacetylation	GO:0006476	1	0	69	76	1	13888	MIER1
GO:BP	protein glycosylation	GO:0006486	1	0	138	76	1	13888	SLC39A8
GO:BP	protein N-linked glycosylation	GO:0006487	1	0	40	76	1	13888	SLC39A8
GO:BP	proteolysis	GO:0006508	1	0	1072	76	5	13888	SENP7,BAG5,IMMP2L,N4BP1,HSP90B1
GO:BP	ubiquitin-dependent protein catabolic process	GO:0006511	1	0	360	76	3	13888	BAG5,N4BP1,HSP90B1
GO:BP	peptide metabolic process	GO:0006518	1	0	605	76	5	13888	EIF2B5,TRMT10C,MRPS27,MRPL22,IMMP2L
GO:BP	amino acid metabolic process	GO:0006520	1	0	181	76	2	13888	SLC39A8,UROC1
GO:BP	arginine metabolic process	GO:0006525	1	0	11	76	1	13888	SLC39A8
GO:BP	histidine metabolic process	GO:0006547	1	0	4	76	1	13888	UROC1
GO:BP	histidine catabolic process	GO:0006548	1	0	4	76	1	13888	UROC1
GO:BP	protein dephosphorylation	GO:0006470	1	0	177	76	2	13888	CTDSPL2,HSP90B1
GO:BP	male gonad development	GO:0008584	1	0	64	76	1	13888	MSH2
GO:BP	regulation of vesicle size	GO:0097494	1	0	9	76	1	13888	AP2M1
GO:BP	female gonad development	GO:0008585	1	0	51	76	2	13888	EIF2B5,IMMP2L
GO:BP	intrinsic apoptotic signaling pathway in response to DNA damage	GO:0008630	1	0	57	76	1	13888	MSH2
GO:BP	negative regulation of smooth muscle cell proliferation	GO:0048662	1	0	25	76	1	13888	PRKG1
GO:BP	neuron development	GO:0048666	1	0	569	76	5	13888	SPG11,BAG5,PRKG1,KCNIP2,CNTN1
GO:BP	cell morphogenesis involved in neuron differentiation	GO:0048667	1	0	284	76	2	13888	SPG11,PRKG1
GO:BP	collateral sprouting	GO:0048668	1	0	16	76	1	13888	PRKG1
GO:BP	axon extension	GO:0048675	1	0	52	76	1	13888	SPG11
GO:BP	generation of neurons	GO:0048699	1	0	750	76	6	13888	ACSL6,SPG11,BAG5,PRKG1,KCNIP2,CNTN1
GO:BP	embryonic skeletal system development	GO:0048706	1	0	80	76	1	13888	TAPT1
GO:BP	astrocyte differentiation	GO:0048708	1	0	38	76	1	13888	EIF2B5
GO:BP	oligodendrocyte differentiation	GO:0048709	1	0	52	76	2	13888	EIF2B5,CNTN1
GO:BP	tissue morphogenesis	GO:0048729	1	0	371	76	1	13888	DVL3
GO:BP	system development	GO:0048731	1	0	2056	76	12	13888	EIF2B5,TAPT1,ACSL6,SPG11,BAG5,IMMP2L,CNTNAP2,NFATC3,PRKG1,KCNIP2,CNTN1,MSH2
GO:BP	skeletal muscle fiber development	GO:0048741	1	0	23	76	1	13888	SPG11
GO:BP	neuron projection morphogenesis	GO:0048812	1	0	314	76	2	13888	SPG11,PRKG1
GO:BP	anatomical structure development	GO:0048856	1	0	3153	76	13	13888	EIF2B5,DVL3,TAPT1,ACSL6,SPG11,BAG5,IMMP2L,CNTNAP2,NFATC3,PRKG1,KCNIP2,CNTN1,MSH2
GO:BP	cell projection morphogenesis	GO:0048858	1	0	327	76	2	13888	SPG11,PRKG1
GO:BP	cellular developmental process	GO:0048869	1	0	2156	76	9	13888	EIF2B5,ACSL6,SPG11,BAG5,NFATC3,PRKG1,KCNIP2,CNTN1,MSH2
GO:BP	cell motility	GO:0048870	1	0	927	76	1	13888	PRKG1
GO:BP	multicellular organismal-level homeostasis	GO:0048871	1	0	401	76	1	13888	SLC39A8
GO:BP	chemical homeostasis	GO:0048878	1	0	522	76	1	13888	SLC39A8
GO:BP	regulation of mRNA processing	GO:0050684	1	0	68	76	1	13888	PTCD2
GO:BP	regulation of protein secretion	GO:0050708	1	0	136	76	1	13888	F2RL2
GO:BP	regulation of smooth muscle cell proliferation	GO:0048660	1	0	53	76	1	13888	PRKG1
GO:BP	smooth muscle cell proliferation	GO:0048659	1	0	55	76	1	13888	PRKG1
GO:BP	anatomical structure formation involved in morphogenesis	GO:0048646	1	0	636	76	1	13888	CNTN1
GO:BP	multicellular organismal reproductive process	GO:0048609	1	0	412	76	2	13888	IMMP2L,MSH2
GO:BP	isotype switching to IgG isotypes	GO:0048291	1	0	12	76	1	13888	MSH2
GO:BP	regulation of isotype switching to IgA isotypes	GO:0048296	1	0	4	76	1	13888	MSH2
GO:BP	positive regulation of isotype switching to IgA isotypes	GO:0048298	1	0	3	76	1	13888	MSH2
GO:BP	regulation of isotype switching to IgG isotypes	GO:0048302	1	0	11	76	1	13888	MSH2
GO:BP	positive regulation of isotype switching to IgG isotypes	GO:0048304	1	0	7	76	1	13888	MSH2
GO:BP	cell development	GO:0048468	1	0	1488	76	7	13888	EIF2B5,SPG11,BAG5,PRKG1,KCNIP2,CNTN1,MSH2
GO:BP	cell maturation	GO:0048469	1	0	106	76	1	13888	KCNIP2
GO:BP	synaptic vesicle endocytosis	GO:0048488	1	0	29	76	1	13888	AP2M1
GO:BP	synaptic vesicle transport	GO:0048489	1	0	15	76	1	13888	SPG11
GO:BP	rhythmic process	GO:0048511	1	0	122	76	1	13888	HTR7
GO:BP	positive regulation of protein secretion	GO:0050714	1	0	73	76	1	13888	F2RL2
GO:BP	animal organ development	GO:0048513	1	0	1601	76	8	13888	EIF2B5,DVL3,SPG11,IMMP2L,CNTNAP2,PRKG1,CNTN1,MSH2
GO:BP	negative regulation of biological process	GO:0048519	1	0	3005	76	16	13888	AP2M1,CEP97,SLC39A8,PATL2,CTDSPL2,MARK3,BAG5,NFATC3,DUS2,TOX3,N4BP1,PRKG1,HSP90B1,MSH2,MXD1,NR2C2
GO:BP	positive regulation of cellular process	GO:0048522	1	0	3019	76	15	13888	DVL3,TRMT10C,TAPT1,MRPS27,F2RL2,CTDSPL2,SEPTIN7,CNTNAP2,NFATC3,TOX3,MED17,KCNIP2,CNTN1,MSH2,NR2C2
GO:BP	negative regulation of cellular process	GO:0048523	1	0	2575	76	15	13888	AP2M1,CEP97,SLC39A8,PATL2,CTDSPL2,MARK3,BAG5,NFATC3,DUS2,TOX3,PRKG1,HSP90B1,MSH2,MXD1,NR2C2
GO:BP	negative regulation of viral process	GO:0048525	1	0	38	76	1	13888	N4BP1
GO:BP	regulation of response to stimulus	GO:0048583	1	0	2162	76	11	13888	EIF2B5,DVL3,SLC39A8,LAMTOR3,PSD2,CTDSPL2,MARK3,BAG5,N4BP1,PRKG1,MSH2
GO:BP	positive regulation of response to stimulus	GO:0048584	1	0	1211	76	3	13888	EIF2B5,DVL3,MSH2
GO:BP	negative regulation of response to stimulus	GO:0048585	1	0	886	76	5	13888	SLC39A8,CTDSPL2,MARK3,BAG5,PRKG1
GO:BP	developmental cell growth	GO:0048588	1	0	107	76	2	13888	SPG11,PRKG1
GO:BP	developmental growth	GO:0048589	1	0	354	76	2	13888	SPG11,PRKG1
GO:BP	reproductive structure development	GO:0048608	1	0	150	76	3	13888	EIF2B5,IMMP2L,MSH2
GO:BP	positive regulation of biological process	GO:0048518	1	0	3482	76	16	13888	EIF2B5,DVL3,TRMT10C,TAPT1,MRPS27,F2RL2,CTDSPL2,SEPTIN7,CNTNAP2,NFATC3,TOX3,MED17,KCNIP2,CNTN1,MSH2,NR2C2
GO:BP	isotype switching to IgA isotypes	GO:0048290	1	0	4	76	1	13888	MSH2
GO:BP	regulation of inflammatory response	GO:0050727	1	0	169	76	1	13888	SLC39A8
GO:BP	regulation of immune response	GO:0050776	1	0	465	76	3	13888	EIF2B5,N4BP1,MSH2
GO:BP	regulation of secretion	GO:0051046	1	0	292	76	1	13888	F2RL2
GO:BP	positive regulation of secretion	GO:0051047	1	0	137	76	1	13888	F2RL2
GO:BP	regulation of transport	GO:0051049	1	0	827	76	5	13888	F2RL2,SPG11,CTDSPL2,KCNIP2,CNTN1
GO:BP	positive regulation of transport	GO:0051050	1	0	430	76	4	13888	F2RL2,CTDSPL2,KCNIP2,CNTN1
GO:BP	regulation of DNA metabolic process	GO:0051052	1	0	290	76	1	13888	MSH2
GO:BP	negative regulation of DNA metabolic process	GO:0051053	1	0	81	76	1	13888	MSH2
GO:BP	positive regulation of DNA metabolic process	GO:0051054	1	0	176	76	1	13888	MSH2
GO:BP	regulation of small GTPase mediated signal transduction	GO:0051056	1	0	133	76	1	13888	PSD2
GO:BP	'de novo' post-translational protein folding	GO:0051084	1	0	11	76	1	13888	DNAJB14
GO:BP	chaperone cofactor-dependent protein refolding	GO:0051085	1	0	10	76	1	13888	DNAJB14
GO:BP	negative regulation of developmental process	GO:0051093	1	0	460	76	1	13888	NFATC3
GO:BP	positive regulation of developmental process	GO:0051094	1	0	675	76	1	13888	MSH2
GO:BP	regulation of helicase activity	GO:0051095	1	0	6	76	1	13888	MSH2
GO:BP	positive regulation of helicase activity	GO:0051096	1	0	3	76	1	13888	MSH2
GO:BP	regulation of binding	GO:0051098	1	0	213	76	1	13888	MARK3
GO:BP	positive regulation of binding	GO:0051099	1	0	100	76	1	13888	MARK3
GO:BP	regulation of cellular component organization	GO:0051128	1	0	1346	76	9	13888	CEP97,TAPT1,IQGAP2,PATL2,BAG5,SEPTIN7,CNTNAP2,ARMH3,CNTN1
GO:BP	negative regulation of cellular component organization	GO:0051129	1	0	380	76	3	13888	CEP97,PATL2,BAG5
GO:BP	positive regulation of cellular component organization	GO:0051130	1	0	623	76	4	13888	TAPT1,SEPTIN7,CNTNAP2,CNTN1
GO:BP	smooth muscle cell differentiation	GO:0051145	1	0	39	76	1	13888	NFATC3
GO:BP	striated muscle cell differentiation	GO:0051146	1	0	142	76	1	13888	SPG11
GO:BP	actin filament bundle assembly	GO:0051017	1	0	92	76	1	13888	HSP90B1
GO:BP	response to stimulus	GO:0050896	1	0	5430	76	34	13888	EIF2B5,DVL3,SENP7,SLC39A8,LAMTOR3,FAM13A,IQGAP2,F2RL2,PSD2,LOC105104223,ERP44,CTDSPL2,MARK3,BAG5,IMMP2L,CNTNAP2,N4BP1,PRKG1,HTR7,LOC105101012,LOC105100966,LOC105100967,LOC105101014,LOC105101015,LOC105100968,TDG,HSP90B1,DOCK9,MSH2,LOC105094481,LOC105094517,LOC105094521,LOC105094484,LOC105094485
GO:BP	cognition	GO:0050890	1	0	153	76	2	13888	SPG11,CNTNAP2
GO:BP	regulation of body fluid levels	GO:0050878	1	0	167	76	2	13888	F2RL2,PRKG1
GO:BP	positive regulation of immune response	GO:0050778	1	0	375	76	2	13888	EIF2B5,MSH2
GO:BP	detoxification of mercury ion	GO:0050787	1	0	1	76	1	13888	SLC39A8
GO:BP	regulation of biological process	GO:0050789	1	0	7606	76	52	13888	EIF2B5,DVL3,AP2M1,CEP97,TRMT10C,SLC39A8,LAMTOR3,FAM13A,TAPT1,MRPS27,PTCD2,IQGAP2,F2RL2,PSD2,LOC105104223,ZFP37,PATL2,SPG11,CTDSPL2,MARK3,BAG5,SEPTIN7,CNTNAP2,DRAM2,NFATC3,DUS2,TOX3,N4BP1,TAF1D,MED17,PRKG1,HTR7,KCNIP2,ARMH3,LOC105101012,LOC105100966,LOC105100967,LOC105101014,LOC105101015,LOC105100968,CNTN1,HSP90B1,MIER1,DOCK9,MSH2,MXD1,NR2C2,LOC105094481,LOC105094517,LOC105094521,LOC105094484,LOC1…
GO:BP	regulation of catalytic activity	GO:0050790	1	0	880	76	6	13888	DVL3,IQGAP2,PRKG1,TDG,HSP90B1,MSH2
GO:BP	regulation of viral process	GO:0050792	1	0	78	76	1	13888	N4BP1
GO:BP	regulation of developmental process	GO:0050793	1	0	1312	76	3	13888	DVL3,NFATC3,MSH2
GO:BP	regulation of cellular process	GO:0050794	1	0	6994	76	50	13888	EIF2B5,DVL3,AP2M1,CEP97,TRMT10C,SLC39A8,LAMTOR3,FAM13A,TAPT1,MRPS27,PTCD2,IQGAP2,F2RL2,PSD2,LOC105104223,ZFP37,PATL2,CTDSPL2,MARK3,BAG5,SEPTIN7,CNTNAP2,DRAM2,NFATC3,DUS2,TOX3,TAF1D,MED17,PRKG1,HTR7,KCNIP2,ARMH3,LOC105101012,LOC105100966,LOC105100967,LOC105101014,LOC105101015,LOC105100968,CNTN1,HSP90B1,MIER1,DOCK9,MSH2,MXD1,NR2C2,LOC105094481,LOC105094517,LOC105094521,LOC105094484,LOC105094485
GO:BP	regulation of insulin secretion	GO:0050796	1	0	87	76	1	13888	F2RL2
GO:BP	monoatomic ion homeostasis	GO:0050801	1	0	317	76	1	13888	SLC39A8
GO:BP	synapse organization	GO:0050808	1	0	236	76	1	13888	SPG11
GO:BP	negative regulation of inflammatory response	GO:0050728	1	0	68	76	1	13888	SLC39A8
GO:BP	coagulation	GO:0050817	1	0	111	76	2	13888	F2RL2,PRKG1
GO:BP	negative regulation of coagulation	GO:0050819	1	0	28	76	1	13888	PRKG1
GO:BP	protein stabilization	GO:0050821	1	0	104	76	2	13888	DVL3,BAG5
GO:BP	antigen receptor-mediated signaling pathway	GO:0050851	1	0	109	76	1	13888	EIF2B5
GO:BP	T cell receptor signaling pathway	GO:0050852	1	0	76	76	1	13888	EIF2B5
GO:BP	regulation of B cell activation	GO:0050864	1	0	83	76	1	13888	MSH2
GO:BP	regulation of cell activation	GO:0050865	1	0	337	76	2	13888	PRKG1,MSH2
GO:BP	negative regulation of cell activation	GO:0050866	1	0	107	76	1	13888	PRKG1
GO:BP	positive regulation of cell activation	GO:0050867	1	0	192	76	1	13888	MSH2
GO:BP	positive regulation of B cell activation	GO:0050871	1	0	54	76	1	13888	MSH2
GO:BP	nervous system process	GO:0050877	1	0	531	76	2	13888	SPG11,CNTNAP2
GO:BP	regulation of coagulation	GO:0050818	1	0	43	76	1	13888	PRKG1
GO:BP	organelle fission	GO:0048285	1	0	279	76	1	13888	CEP97
GO:BP	organelle fusion	GO:0048284	1	0	72	76	1	13888	SPG11
GO:BP	male gamete generation	GO:0048232	1	0	294	76	1	13888	IMMP2L
GO:BP	primary metabolic process	GO:0044238	1	0	7765	76	35	13888	EIF2B5,DVL3,PCNP,TRMT10C,SENP7,SLC39A8,MRPS27,PTCD2,ACSL6,MRPL22,ERP44,ZFP37,UBE2E3,CTDSPL2,MARK3,TRMT61A,BAG5,IMMP2L,CEPT1,NFATC3,DUS2,TOX3,N4BP1,TAF1D,MED17,PRKG1,TDG,HSP90B1,MIER1,MSH2,SNRNP27,MXD1,NR2C2,UROC1,ALDH1L1
GO:BP	cellular catabolic process	GO:0044248	1	0	744	76	5	13888	STX17,SPG11,DRAM2,UROC1,ALDH1L1
GO:BP	cellular biosynthetic process	GO:0044249	1	0	3334	76	15	13888	EIF2B5,DVL3,TRMT10C,SLC39A8,MRPS27,MRPL22,ZFP37,NFATC3,TOX3,TAF1D,MED17,MIER1,MXD1,NR2C2,COQ8A
GO:BP	cellular lipid metabolic process	GO:0044255	1	0	555	76	2	13888	ACSL6,CEPT1
GO:BP	cellular nitrogen compound biosynthetic process	GO:0044271	1	0	2978	76	14	13888	EIF2B5,DVL3,TRMT10C,SLC39A8,MRPS27,MRPL22,ZFP37,NFATC3,TOX3,TAF1D,MED17,MIER1,MXD1,NR2C2
GO:BP	small molecule metabolic process	GO:0044281	1	0	1004	76	5	13888	SLC39A8,ACSL6,UROC1,ALDH1L1,COQ8A
GO:BP	small molecule catabolic process	GO:0044282	1	0	175	76	2	13888	UROC1,ALDH1L1
GO:BP	small molecule biosynthetic process	GO:0044283	1	0	276	76	1	13888	COQ8A
GO:BP	biological process involved in interspecies interaction between organisms	GO:0044419	1	0	731	76	2	13888	SENP7,N4BP1
GO:BP	relaxation of smooth muscle	GO:0044557	1	0	3	76	1	13888	PRKG1
GO:BP	cell cycle phase transition	GO:0044770	1	0	290	76	1	13888	MSH2
GO:BP	mitotic DNA damage checkpoint signaling	GO:0044773	1	0	48	76	1	13888	MSH2
GO:BP	mitotic DNA integrity checkpoint signaling	GO:0044774	1	0	50	76	1	13888	MSH2
GO:BP	cilium organization	GO:0044782	1	0	253	76	3	13888	CEP97,TAPT1,SEPTIN7
GO:BP	actin nucleation	GO:0045010	1	0	40	76	1	13888	IQGAP2
GO:BP	mitochondrial magnesium ion transmembrane transport	GO:0045016	1	0	1	76	1	13888	SLC41A3
GO:BP	regulation of viral genome replication	GO:0045069	1	0	44	76	1	13888	N4BP1
GO:BP	negative regulation of viral genome replication	GO:0045071	1	0	20	76	1	13888	N4BP1
GO:BP	innate immune response	GO:0045087	1	0	333	76	2	13888	SENP7,N4BP1
GO:BP	regulation of innate immune response	GO:0045088	1	0	190	76	1	13888	N4BP1
GO:BP	development of primary sexual characteristics	GO:0045137	1	0	108	76	3	13888	EIF2B5,IMMP2L,MSH2
GO:BP	cellular metabolic process	GO:0044237	1	0	6799	76	34	13888	EIF2B5,DVL3,TRMT10C,SLC39A8,MRPS27,PTCD2,ACSL6,MRPL22,STX17,ZFP37,SPG11,CTDSPL2,MARK3,CKB,TRMT61A,IMMP2L,DRAM2,CEPT1,NFATC3,DUS2,TOX3,TAF1D,MED17,PRKG1,TDG,HSP90B1,MIER1,MSH2,SNRNP27,MXD1,NR2C2,UROC1,ALDH1L1,COQ8A
GO:BP	positive regulation of molecular function	GO:0044093	1	0	760	76	3	13888	DVL3,MARK3,MSH2
GO:BP	positive regulation of cellular component biogenesis	GO:0044089	1	0	295	76	3	13888	TAPT1,SEPTIN7,CNTNAP2
GO:BP	regulation of cellular component biogenesis	GO:0044087	1	0	571	76	6	13888	CEP97,TAPT1,PATL2,BAG5,SEPTIN7,CNTNAP2
GO:BP	positive regulation of MAPK cascade	GO:0043410	1	0	252	76	1	13888	DVL3
GO:BP	macromolecule modification	GO:0043412	1	0	2332	76	15	13888	DVL3,PCNP,TRMT10C,SENP7,SLC39A8,UBE2E3,CTDSPL2,MARK3,TRMT61A,BAG5,DUS2,N4BP1,PRKG1,HSP90B1,MIER1
GO:BP	macromolecule glycosylation	GO:0043413	1	0	138	76	1	13888	SLC39A8
GO:BP	macromolecule methylation	GO:0043414	1	0	182	76	2	13888	TRMT10C,TRMT61A
GO:BP	oxoacid metabolic process	GO:0043436	1	0	522	76	4	13888	SLC39A8,ACSL6,UROC1,ALDH1L1
GO:BP	regulation of ATP-dependent activity	GO:0043462	1	0	32	76	1	13888	MSH2
GO:BP	regulation of JUN kinase activity	GO:0043506	1	0	34	76	1	13888	DVL3
GO:BP	positive regulation of JUN kinase activity	GO:0043507	1	0	28	76	1	13888	DVL3
GO:BP	regulation of neuron apoptotic process	GO:0043523	1	0	96	76	2	13888	TOX3,MSH2
GO:BP	negative regulation of neuron apoptotic process	GO:0043524	1	0	80	76	2	13888	TOX3,MSH2
GO:BP	neuronal ion channel clustering	GO:0045161	1	0	4	76	1	13888	KCNIP2
GO:BP	positive regulation of GTPase activity	GO:0043547	1	0	124	76	1	13888	DVL3
GO:BP	maintenance of DNA repeat elements	GO:0043570	1	0	4	76	1	13888	MSH2
GO:BP	amide metabolic process	GO:0043603	1	0	750	76	5	13888	EIF2B5,TRMT10C,MRPS27,MRPL22,IMMP2L
GO:BP	amide biosynthetic process	GO:0043604	1	0	596	76	4	13888	EIF2B5,TRMT10C,MRPS27,MRPL22
GO:BP	modification-dependent macromolecule catabolic process	GO:0043632	1	0	366	76	3	13888	BAG5,N4BP1,HSP90B1
GO:BP	dicarboxylic acid metabolic process	GO:0043648	1	0	42	76	1	13888	ALDH1L1
GO:BP	dicarboxylic acid catabolic process	GO:0043649	1	0	9	76	1	13888	ALDH1L1
GO:BP	regulation of phosphoprotein phosphatase activity	GO:0043666	1	0	32	76	1	13888	HSP90B1
GO:BP	protein-containing complex organization	GO:0043933	1	0	1468	76	4	13888	DNAJB14,NAP1L5,STX17,IMMP2L
GO:BP	regulation of system process	GO:0044057	1	0	248	76	1	13888	PRKG1
GO:BP	cellular component biogenesis	GO:0044085	1	0	2280	76	13	13888	CEP97,DNAJB14,NAP1L5,TAPT1,STX17,PATL2,SPG11,BAG5,SEPTIN7,IMMP2L,CNTNAP2,CNTN1,HSP90B1
GO:BP	regulation of kinase activity	GO:0043549	1	0	361	76	1	13888	DVL3
GO:BP	clustering of voltage-gated potassium channels	GO:0045163	1	0	1	76	1	13888	KCNIP2
GO:BP	establishment of protein localization	GO:0045184	1	0	786	76	7	13888	AP2M1,F2RL2,STX17,SPG11,CTDSPL2,IMMP2L,HSP90B1
GO:BP	isotype switching	GO:0045190	1	0	35	76	1	13888	MSH2
GO:BP	carboxylic acid catabolic process	GO:0046395	1	0	126	76	2	13888	UROC1,ALDH1L1
GO:BP	heterocycle metabolic process	GO:0046483	1	0	4490	76	18	13888	DVL3,TRMT10C,SLC39A8,PTCD2,ZFP37,TRMT61A,NFATC3,DUS2,TOX3,TAF1D,MED17,TDG,MIER1,MSH2,SNRNP27,MXD1,NR2C2,ALDH1L1
GO:BP	nicotinamide nucleotide metabolic process	GO:0046496	1	0	38	76	1	13888	ALDH1L1
GO:BP	development of primary female sexual characteristics	GO:0046545	1	0	54	76	2	13888	EIF2B5,IMMP2L
GO:BP	development of primary male sexual characteristics	GO:0046546	1	0	65	76	1	13888	MSH2
GO:BP	regulation of Ras protein signal transduction	GO:0046578	1	0	106	76	1	13888	PSD2
GO:BP	lymphocyte activation	GO:0046649	1	0	419	76	1	13888	MSH2
GO:BP	female sex differentiation	GO:0046660	1	0	64	76	2	13888	EIF2B5,IMMP2L
GO:BP	male sex differentiation	GO:0046661	1	0	81	76	1	13888	MSH2
GO:BP	response to organophosphorus	GO:0046683	1	0	52	76	1	13888	HSP90B1
GO:BP	phosphocreatine biosynthetic process	GO:0046314	1	0	4	76	1	13888	CKB
GO:BP	response to mercury ion	GO:0046689	1	0	2	76	1	13888	SLC39A8
GO:BP	regulation of nucleocytoplasmic transport	GO:0046822	1	0	71	76	1	13888	CTDSPL2
GO:BP	positive regulation of nucleocytoplasmic transport	GO:0046824	1	0	40	76	1	13888	CTDSPL2
GO:BP	regulation of protein export from nucleus	GO:0046825	1	0	19	76	1	13888	CTDSPL2
GO:BP	positive regulation of protein export from nucleus	GO:0046827	1	0	10	76	1	13888	CTDSPL2
GO:BP	hormone secretion	GO:0046879	1	0	163	76	1	13888	F2RL2
GO:BP	regulation of hormone secretion	GO:0046883	1	0	126	76	1	13888	F2RL2
GO:BP	positive regulation of hormone secretion	GO:0046887	1	0	66	76	1	13888	F2RL2
GO:BP	secretion	GO:0046903	1	0	488	76	1	13888	F2RL2
GO:BP	intracellular transport	GO:0046907	1	0	849	76	6	13888	AP2M1,STX17,SPG11,CTDSPL2,IMMP2L,HSP90B1
GO:BP	Golgi vesicle transport	GO:0048193	1	0	157	76	1	13888	STX17
GO:BP	protein autophosphorylation	GO:0046777	1	0	146	76	1	13888	MARK3
GO:BP	regulation of muscle cell differentiation	GO:0051147	1	0	70	76	1	13888	NFATC3
GO:BP	negative regulation of smooth muscle contraction	GO:0045986	1	0	5	76	1	13888	PRKG1
GO:BP	positive regulation of phosphate metabolic process	GO:0045937	1	0	438	76	1	13888	DVL3
GO:BP	regulation of isotype switching	GO:0045191	1	0	26	76	1	13888	MSH2
GO:BP	cell-cell junction organization	GO:0045216	1	0	100	76	1	13888	CNTNAP2
GO:BP	external encapsulating structure organization	GO:0045229	1	0	173	76	1	13888	SLC39A8
GO:BP	leukocyte activation	GO:0045321	1	0	509	76	1	13888	MSH2
GO:BP	cellular respiration	GO:0045333	1	0	116	76	2	13888	IMMP2L,MSH2
GO:BP	regulation of cell differentiation	GO:0045595	1	0	803	76	1	13888	NFATC3
GO:BP	negative regulation of cell differentiation	GO:0045596	1	0	327	76	1	13888	NFATC3
GO:BP	positive regulation of cilium assembly	GO:0045724	1	0	22	76	2	13888	TAPT1,SEPTIN7
GO:BP	positive regulation of translation	GO:0045727	1	0	66	76	2	13888	TRMT10C,MRPS27
GO:BP	negative regulation of cell cycle	GO:0045786	1	0	210	76	1	13888	MSH2
GO:BP	positive regulation of transcription by RNA polymerase II	GO:0045944	1	0	696	76	5	13888	DVL3,NFATC3,TOX3,MED17,NR2C2
GO:BP	positive regulation of isotype switching	GO:0045830	1	0	18	76	1	13888	MSH2
GO:BP	positive regulation of protein kinase activity	GO:0045860	1	0	206	76	1	13888	DVL3
GO:BP	negative regulation of proteolysis	GO:0045861	1	0	121	76	2	13888	BAG5,N4BP1
GO:BP	negative regulation of DNA-templated transcription	GO:0045892	1	0	642	76	3	13888	NFATC3,MXD1,NR2C2
GO:BP	positive regulation of DNA-templated transcription	GO:0045893	1	0	901	76	5	13888	DVL3,NFATC3,TOX3,MED17,NR2C2
GO:BP	negative regulation of DNA recombination	GO:0045910	1	0	27	76	1	13888	MSH2
GO:BP	positive regulation of DNA recombination	GO:0045911	1	0	46	76	1	13888	MSH2
GO:BP	negative regulation of mitotic cell cycle	GO:0045930	1	0	129	76	1	13888	MSH2
GO:BP	negative regulation of muscle contraction	GO:0045932	1	0	9	76	1	13888	PRKG1
GO:BP	negative regulation of nucleobase-containing compound metabolic process	GO:0045934	1	0	780	76	4	13888	NFATC3,MSH2,MXD1,NR2C2
GO:BP	positive regulation of nucleobase-containing compound metabolic process	GO:0045935	1	0	1092	76	6	13888	DVL3,NFATC3,TOX3,MED17,MSH2,NR2C2
GO:BP	regulation of protein kinase activity	GO:0045859	1	0	317	76	1	13888	DVL3
GO:BP	regulation of MAPK cascade	GO:0043408	1	0	358	76	1	13888	DVL3
GO:BP	negative regulation of muscle cell differentiation	GO:0051148	1	0	30	76	1	13888	NFATC3
GO:BP	negative regulation of smooth muscle cell differentiation	GO:0051151	1	0	12	76	1	13888	NFATC3
GO:BP	cellular response to organic cyclic compound	GO:0071407	1	0	248	76	1	13888	HSP90B1
GO:BP	cellular response to organonitrogen compound	GO:0071417	1	0	293	76	1	13888	HSP90B1
GO:BP	manganese ion transmembrane transport	GO:0071421	1	0	1	76	1	13888	SLC39A8
GO:BP	cellular response to radiation	GO:0071478	1	0	95	76	1	13888	N4BP1
GO:BP	cellular response to light stimulus	GO:0071482	1	0	59	76	1	13888	N4BP1
GO:BP	cellular response to endogenous stimulus	GO:0071495	1	0	732	76	2	13888	CTDSPL2,HSP90B1
GO:BP	zinc ion transmembrane transport	GO:0071577	1	0	8	76	1	13888	SLC39A8
GO:BP	zinc ion import across plasma membrane	GO:0071578	1	0	1	76	1	13888	SLC39A8
GO:BP	vocalization behavior	GO:0071625	1	0	11	76	1	13888	CNTNAP2
GO:BP	protein localization to extracellular region	GO:0071692	1	0	188	76	1	13888	F2RL2
GO:BP	organic substance transport	GO:0071702	1	0	1382	76	10	13888	AP2M1,SLC39A8,F2RL2,STX17,SPG11,CTDSPL2,IMMP2L,ESYT2,HSP90B1,SLC35D1
GO:BP	organic substance metabolic process	GO:0071704	1	0	8302	76	38	13888	EIF2B5,DVL3,PCNP,TRMT10C,SENP7,SLC39A8,MRPS27,PTCD2,ACSL6,MRPL22,ERP44,ZFP37,UBE2E3,CTDSPL2,MARK3,CKB,TRMT61A,BAG5,IMMP2L,CEPT1,NFATC3,DUS2,TOX3,N4BP1,TAF1D,MED17,PRKG1,CNTN1,TDG,HSP90B1,MIER1,MSH2,SNRNP27,MXD1,NR2C2,UROC1,ALDH1L1,COQ8A
GO:BP	nitrogen compound transport	GO:0071705	1	0	985	76	8	13888	AP2M1,F2RL2,STX17,SPG11,CTDSPL2,IMMP2L,HSP90B1,SLC35D1
GO:BP	response to BMP	GO:0071772	1	0	95	76	1	13888	CTDSPL2
GO:BP	cellular response to BMP stimulus	GO:0071773	1	0	95	76	1	13888	CTDSPL2
GO:BP	potassium ion transmembrane transport	GO:0071805	1	0	90	76	1	13888	KCNIP2
GO:BP	protein-DNA complex subunit organization	GO:0071824	1	0	103	76	1	13888	NAP1L5
GO:BP	cellular component organization or biogenesis	GO:0071840	1	0	4123	76	24	13888	AP2M1,CEP97,SLC39A8,DNAJB14,NAP1L5,LIMCH1,TAPT1,IQGAP2,MEIKIN,STX17,PATL2,SPG11,BAG5,SEPTIN7,IMMP2L,CNTNAP2,ESYT2,PRKG1,KCNIP2,ARMH3,CNTN1,HSP90B1,MIER1,MSH2
GO:BP	regulation of protein serine/threonine kinase activity	GO:0071900	1	0	176	76	1	13888	DVL3
GO:BP	positive regulation of protein serine/threonine kinase activity	GO:0071902	1	0	108	76	1	13888	DVL3
GO:BP	signal transduction by p53 class mediator	GO:0072331	1	0	87	76	1	13888	MSH2
GO:BP	cellular response to growth factor stimulus	GO:0071363	1	0	347	76	1	13888	CTDSPL2
GO:BP	cellular response to ATP	GO:0071318	1	0	8	76	1	13888	HSP90B1
GO:BP	cellular response to organic substance	GO:0071310	1	0	971	76	1	13888	HSP90B1
GO:BP	cellular response to abiotic stimulus	GO:0071214	1	0	164	76	1	13888	N4BP1
GO:BP	regulation of microtubule cytoskeleton organization	GO:0070507	1	0	100	76	1	13888	CEP97
GO:BP	tRNA threonylcarbamoyladenosine metabolic process	GO:0070525	1	0	8	76	1	13888	TRMT10C
GO:BP	platelet aggregation	GO:0070527	1	0	36	76	1	13888	PRKG1
GO:BP	protein K63-linked ubiquitination	GO:0070534	1	0	31	76	1	13888	UBE2E3
GO:BP	cadmium ion transmembrane transport	GO:0070574	1	0	3	76	1	13888	SLC39A8
GO:BP	protein localization to mitochondrion	GO:0070585	1	0	55	76	1	13888	IMMP2L
GO:BP	centromeric sister chromatid cohesion	GO:0070601	1	0	8	76	1	13888	MEIKIN
GO:BP	protein modification by small protein removal	GO:0070646	1	0	113	76	1	13888	SENP7
GO:BP	protein modification by small protein conjugation or removal	GO:0070647	1	0	528	76	5	13888	PCNP,SENP7,UBE2E3,BAG5,N4BP1
GO:BP	cellular macromolecule localization	GO:0070727	1	0	1311	76	10	13888	DVL3,AP2M1,F2RL2,STX17,SPG11,CTDSPL2,IMMP2L,CNTNAP2,HSP90B1,MSH2
GO:BP	intrinsic apoptotic signaling pathway by p53 class mediator	GO:0072332	1	0	46	76	1	13888	MSH2
GO:BP	inclusion body assembly	GO:0070841	1	0	13	76	1	13888	BAG5
GO:BP	cellular response to chemical stimulus	GO:0070887	1	0	1306	76	2	13888	BAG5,HSP90B1
GO:BP	mitochondrial tRNA modification	GO:0070900	1	0	5	76	1	13888	TRMT10C
GO:BP	mitochondrial tRNA methylation	GO:0070901	1	0	3	76	1	13888	TRMT10C
GO:BP	organelle assembly	GO:0070925	1	0	540	76	6	13888	CEP97,TAPT1,STX17,PATL2,SPG11,SEPTIN7
GO:BP	protein K48-linked ubiquitination	GO:0070936	1	0	47	76	1	13888	UBE2E3
GO:BP	protein K11-linked ubiquitination	GO:0070979	1	0	16	76	1	13888	UBE2E3
GO:BP	neuron death	GO:0070997	1	0	164	76	3	13888	SPG11,TOX3,MSH2
GO:BP	superior temporal gyrus development	GO:0071109	1	0	2	76	1	13888	CNTNAP2
GO:BP	protein localization to chromatin	GO:0071168	1	0	24	76	1	13888	MSH2
GO:BP	protein localization to juxtaparanode region of axon	GO:0071205	1	0	2	76	1	13888	CNTNAP2
GO:BP	response to growth factor	GO:0070848	1	0	357	76	1	13888	CTDSPL2
GO:BP	thrombin-activated receptor signaling pathway	GO:0070493	1	0	10	76	2	13888	IQGAP2,F2RL2
GO:BP	circulatory system development	GO:0072359	1	0	607	76	2	13888	IMMP2L,NFATC3
GO:BP	pyridine-containing compound metabolic process	GO:0072524	1	0	43	76	1	13888	ALDH1L1
GO:BP	negative regulation of cellular response to growth factor stimulus	GO:0090288	1	0	62	76	1	13888	CTDSPL2
GO:BP	nucleic acid metabolic process	GO:0090304	1	0	4103	76	17	13888	DVL3,TRMT10C,SLC39A8,PTCD2,ZFP37,TRMT61A,NFATC3,DUS2,TOX3,TAF1D,MED17,TDG,MIER1,MSH2,SNRNP27,MXD1,NR2C2
GO:BP	mitotic spindle assembly	GO:0090307	1	0	38	76	1	13888	CEP97
GO:BP	positive regulation of intracellular protein transport	GO:0090316	1	0	73	76	1	13888	CTDSPL2
GO:BP	regulation of platelet aggregation	GO:0090330	1	0	19	76	1	13888	PRKG1
GO:BP	negative regulation of platelet aggregation	GO:0090331	1	0	7	76	1	13888	PRKG1
GO:BP	phagosome maturation	GO:0090382	1	0	18	76	1	13888	SPG11
GO:BP	phagosome-lysosome fusion	GO:0090385	1	0	6	76	1	13888	SPG11
GO:BP	phagosome maturation involved in apoptotic cell clearance	GO:0090386	1	0	1	76	1	13888	SPG11
GO:BP	phagolysosome assembly involved in apoptotic cell clearance	GO:0090387	1	0	1	76	1	13888	SPG11
GO:BP	phagosome-lysosome fusion involved in apoptotic cell clearance	GO:0090389	1	0	1	76	1	13888	SPG11
GO:BP	organophosphate biosynthetic process	GO:0090407	1	0	319	76	2	13888	CKB,CEPT1
GO:BP	pyrimidine nucleotide-sugar transmembrane transport	GO:0090481	1	0	8	76	1	13888	SLC35D1
GO:BP	mitochondrial tRNA processing	GO:0090646	1	0	7	76	1	13888	TRMT10C
GO:BP	walking behavior	GO:0090659	1	0	24	76	1	13888	SPG11
GO:BP	motor neuron apoptotic process	GO:0097049	1	0	16	76	1	13888	SPG11
GO:BP	plasma membrane selenite transport	GO:0097080	1	0	1	76	1	13888	SLC39A8
GO:BP	endoplasmic reticulum-Golgi intermediate compartment organization	GO:0097111	1	0	1	76	1	13888	STX17
GO:BP	apoptotic signaling pathway	GO:0097190	1	0	346	76	2	13888	BAG5,MSH2
GO:BP	autophagosome maturation	GO:0097352	1	0	36	76	1	13888	STX17
GO:BP	supramolecular fiber organization	GO:0097435	1	0	420	76	2	13888	IQGAP2,HSP90B1
GO:BP	regulation of cellular response to growth factor stimulus	GO:0090287	1	0	174	76	1	13888	CTDSPL2
GO:BP	positive regulation of peptide hormone secretion	GO:0090277	1	0	53	76	1	13888	F2RL2
GO:BP	regulation of peptide hormone secretion	GO:0090276	1	0	100	76	1	13888	F2RL2
GO:BP	regulation of muscle system process	GO:0090257	1	0	106	76	1	13888	PRKG1
GO:BP	clathrin-dependent endocytosis	GO:0072583	1	0	28	76	1	13888	AP2M1
GO:BP	reactive oxygen species metabolic process	GO:0072593	1	0	104	76	1	13888	IMMP2L
GO:BP	establishment of protein localization to organelle	GO:0072594	1	0	221	76	2	13888	SPG11,IMMP2L
GO:BP	establishment of protein localization to mitochondrion	GO:0072655	1	0	50	76	1	13888	IMMP2L
GO:BP	protein localization to membrane	GO:0072657	1	0	309	76	1	13888	AP2M1
GO:BP	protein localization to plasma membrane	GO:0072659	1	0	165	76	1	13888	AP2M1
GO:BP	mRNA methylation	GO:0080009	1	0	10	76	1	13888	TRMT10C
GO:BP	regulation of primary metabolic process	GO:0080090	1	0	3312	76	17	13888	DVL3,TRMT10C,SLC39A8,MRPS27,PTCD2,ZFP37,BAG5,NFATC3,TOX3,N4BP1,TAF1D,MED17,HSP90B1,MIER1,MSH2,MXD1,NR2C2
GO:BP	regulation of response to stress	GO:0080134	1	0	767	76	4	13888	SLC39A8,BAG5,N4BP1,PRKG1
GO:BP	regulation of cellular response to stress	GO:0080135	1	0	379	76	1	13888	BAG5
GO:BP	purine-containing compound metabolic process	GO:0072521	1	0	237	76	1	13888	ALDH1L1
GO:BP	lytic vacuole organization	GO:0080171	1	0	47	76	1	13888	SPG11
GO:BP	regulation of anatomical structure size	GO:0090066	1	0	248	76	3	13888	AP2M1,PRKG1,HTR7
GO:BP	relaxation of muscle	GO:0090075	1	0	14	76	1	13888	PRKG1
GO:BP	regulation of inclusion body assembly	GO:0090083	1	0	8	76	1	13888	BAG5
GO:BP	regulation of peptide transport	GO:0090087	1	0	103	76	1	13888	F2RL2
GO:BP	regulation of transmembrane receptor protein serine/threonine kinase signaling pathway	GO:0090092	1	0	142	76	1	13888	CTDSPL2
GO:BP	negative regulation of transmembrane receptor protein serine/threonine kinase signaling pathway	GO:0090101	1	0	74	76	1	13888	CTDSPL2
GO:BP	regulation of spindle assembly	GO:0090169	1	0	17	76	1	13888	CEP97
GO:BP	organelle membrane fusion	GO:0090174	1	0	50	76	1	13888	SPG11
GO:BP	regulation of establishment of planar polarity	GO:0090175	1	0	27	76	1	13888	DVL3
GO:BP	regulation of spindle organization	GO:0090224	1	0	29	76	1	13888	CEP97
GO:BP	membrane repolarization	GO:0086009	1	0	27	76	1	13888	KCNIP2
GO:BP	response to oxygen levels	GO:0070482	1	0	113	76	1	13888	HSP90B1
GO:BP	regulation of establishment of protein localization	GO:0070201	1	0	279	76	2	13888	F2RL2,CTDSPL2
GO:BP	positive regulation of mitochondrial translation	GO:0070131	1	0	7	76	2	13888	TRMT10C,MRPS27
GO:BP	regulation of transferase activity	GO:0051338	1	0	428	76	1	13888	DVL3
GO:BP	positive regulation of hydrolase activity	GO:0051345	1	0	272	76	1	13888	DVL3
GO:BP	positive regulation of transferase activity	GO:0051347	1	0	283	76	1	13888	DVL3
GO:BP	neuron apoptotic process	GO:0051402	1	0	123	76	3	13888	SPG11,TOX3,MSH2
GO:BP	regulation of cytoskeleton organization	GO:0051493	1	0	310	76	2	13888	CEP97,IQGAP2
GO:BP	proteolysis involved in protein catabolic process	GO:0051603	1	0	420	76	3	13888	BAG5,N4BP1,HSP90B1
GO:BP	protein maturation	GO:0051604	1	0	181	76	1	13888	IMMP2L
GO:BP	defense response to virus	GO:0051607	1	0	133	76	1	13888	SENP7
GO:BP	organelle localization	GO:0051640	1	0	290	76	3	13888	STX17,SPG11,ESYT2
GO:BP	cellular localization	GO:0051641	1	0	1870	76	11	13888	DVL3,AP2M1,SLC39A8,F2RL2,STX17,SPG11,CTDSPL2,IMMP2L,CNTNAP2,HSP90B1,MSH2
GO:BP	endoplasmic reticulum localization	GO:0051643	1	0	4	76	1	13888	ESYT2
GO:BP	vesicle localization	GO:0051648	1	0	88	76	1	13888	SPG11
GO:BP	establishment of localization in cell	GO:0051649	1	0	1167	76	7	13888	AP2M1,SLC39A8,STX17,SPG11,CTDSPL2,IMMP2L,HSP90B1
GO:BP	establishment of vesicle localization	GO:0051650	1	0	78	76	1	13888	SPG11
GO:BP	establishment of organelle localization	GO:0051656	1	0	215	76	1	13888	SPG11
GO:BP	localization within membrane	GO:0051668	1	0	360	76	2	13888	AP2M1,SPG11
GO:BP	biological process involved in intraspecies interaction between organisms	GO:0051703	1	0	29	76	1	13888	CNTNAP2
GO:BP	response to other organism	GO:0051707	1	0	651	76	2	13888	SENP7,N4BP1
GO:BP	cellular response to stimulus	GO:0051716	1	0	4620	76	32	13888	EIF2B5,DVL3,SLC39A8,LAMTOR3,FAM13A,IQGAP2,F2RL2,PSD2,LOC105104223,ERP44,CTDSPL2,MARK3,BAG5,IMMP2L,N4BP1,PRKG1,HTR7,LOC105101012,LOC105100966,LOC105100967,LOC105101014,LOC105101015,LOC105100968,TDG,HSP90B1,DOCK9,MSH2,LOC105094481,LOC105094517,LOC105094521,LOC105094484,LOC105094485
GO:BP	regulation of cell cycle	GO:0051726	1	0	600	76	2	13888	CEP97,MSH2
GO:BP	meiotic sister chromatid cohesion, centromeric	GO:0051754	1	0	3	76	1	13888	MEIKIN
GO:BP	regulation of hydrolase activity	GO:0051336	1	0	450	76	5	13888	DVL3,IQGAP2,PRKG1,TDG,HSP90B1
GO:BP	chromosome organization	GO:0051276	1	0	349	76	3	13888	CEP97,MEIKIN,MSH2
GO:BP	positive regulation of RNA metabolic process	GO:0051254	1	0	977	76	5	13888	DVL3,NFATC3,TOX3,MED17,NR2C2
GO:BP	negative regulation of RNA metabolic process	GO:0051253	1	0	711	76	3	13888	NFATC3,MXD1,NR2C2
GO:BP	nuclear export	GO:0051168	1	0	90	76	1	13888	CTDSPL2
GO:BP	nuclear transport	GO:0051169	1	0	190	76	2	13888	SPG11,CTDSPL2
GO:BP	import into nucleus	GO:0051170	1	0	92	76	1	13888	SPG11
GO:BP	regulation of nitrogen compound metabolic process	GO:0051171	1	0	3229	76	17	13888	DVL3,TRMT10C,SLC39A8,MRPS27,PTCD2,ZFP37,BAG5,NFATC3,TOX3,N4BP1,TAF1D,MED17,HSP90B1,MIER1,MSH2,MXD1,NR2C2
GO:BP	negative regulation of nitrogen compound metabolic process	GO:0051172	1	0	1175	76	6	13888	BAG5,NFATC3,N4BP1,MSH2,MXD1,NR2C2
GO:BP	positive regulation of nitrogen compound metabolic process	GO:0051173	1	0	1690	76	8	13888	DVL3,TRMT10C,MRPS27,NFATC3,TOX3,MED17,MSH2,NR2C2
GO:BP	regulation of phosphorus metabolic process	GO:0051174	1	0	695	76	2	13888	DVL3,HSP90B1
GO:BP	meiotic sister chromatid cohesion	GO:0051177	1	0	7	76	1	13888	MEIKIN
GO:BP	localization	GO:0051179	1	0	3208	76	17	13888	DVL3,AP2M1,SLC39A8,F2RL2,STX17,SLC31A2,SPG11,CTDSPL2,IMMP2L,CNTNAP2,ESYT2,KCNIP2,CNTN1,HSP90B1,SLC35D1,MSH2,SLC41A3
GO:BP	positive regulation of protein transport	GO:0051222	1	0	151	76	2	13888	F2RL2,CTDSPL2
GO:BP	regulation of calcium ion transport	GO:0051924	1	0	113	76	1	13888	SPG11
GO:BP	regulation of protein transport	GO:0051223	1	0	266	76	2	13888	F2RL2,CTDSPL2
GO:BP	establishment of localization	GO:0051234	1	0	2792	76	14	13888	AP2M1,SLC39A8,F2RL2,STX17,SLC31A2,SPG11,CTDSPL2,IMMP2L,ESYT2,KCNIP2,CNTN1,HSP90B1,SLC35D1,SLC41A3
GO:BP	regulation of multicellular organismal process	GO:0051239	1	0	1579	76	3	13888	N4BP1,PRKG1,MSH2
GO:BP	positive regulation of multicellular organismal process	GO:0051240	1	0	814	76	1	13888	MSH2
GO:BP	negative regulation of multicellular organismal process	GO:0051241	1	0	554	76	2	13888	N4BP1,PRKG1
GO:BP	regulation of protein metabolic process	GO:0051246	1	0	1305	76	6	13888	DVL3,TRMT10C,MRPS27,BAG5,N4BP1,HSP90B1
GO:BP	positive regulation of protein metabolic process	GO:0051247	1	0	782	76	3	13888	DVL3,TRMT10C,MRPS27
GO:BP	negative regulation of protein metabolic process	GO:0051248	1	0	482	76	2	13888	BAG5,N4BP1
GO:BP	regulation of lymphocyte activation	GO:0051249	1	0	265	76	1	13888	MSH2
GO:BP	positive regulation of lymphocyte activation	GO:0051251	1	0	163	76	1	13888	MSH2
GO:BP	regulation of RNA metabolic process	GO:0051252	1	0	2191	76	11	13888	DVL3,SLC39A8,PTCD2,ZFP37,NFATC3,TOX3,TAF1D,MED17,MIER1,MXD1,NR2C2
GO:BP	spindle assembly	GO:0051225	1	0	71	76	1	13888	CEP97
GO:BP	muscle cell development	GO:0055001	1	0	91	76	1	13888	SPG11
GO:BP	manganese ion homeostasis	GO:0055071	1	0	1	76	1	13888	SLC39A8
GO:BP	monoatomic cation homeostasis	GO:0055080	1	0	309	76	1	13888	SLC39A8
GO:BP	regulation of proteasomal protein catabolic process	GO:0061136	1	0	109	76	2	13888	BAG5,N4BP1
GO:BP	cerebellum vasculature development	GO:0061300	1	0	1	76	1	13888	IMMP2L
GO:BP	neural precursor cell proliferation	GO:0061351	1	0	98	76	1	13888	ACSL6
GO:BP	reproductive system development	GO:0061458	1	0	152	76	3	13888	EIF2B5,IMMP2L,MSH2
GO:BP	axon development	GO:0061564	1	0	237	76	2	13888	SPG11,PRKG1
GO:BP	actin filament bundle organization	GO:0061572	1	0	93	76	1	13888	HSP90B1
GO:BP	miRNA transcription	GO:0061614	1	0	43	76	1	13888	NFATC3
GO:BP	detoxification of inorganic compound	GO:0061687	1	0	2	76	1	13888	SLC39A8
GO:BP	motor behavior	GO:0061744	1	0	13	76	1	13888	SPG11
GO:BP	leukocyte adhesion to vascular endothelial cell	GO:0061756	1	0	31	76	1	13888	SLC39A8
GO:BP	chaperone-mediated protein folding	GO:0061077	1	0	22	76	1	13888	DNAJB14
GO:BP	leukocyte adhesion to arterial endothelial cell	GO:0061757	1	0	2	76	1	13888	SLC39A8
GO:BP	process utilizing autophagic mechanism	GO:0061919	1	0	272	76	3	13888	STX17,SPG11,DRAM2
GO:BP	regulation of mitochondrial gene expression	GO:0062125	1	0	16	76	2	13888	TRMT10C,MRPS27
GO:BP	cellular response to chemical stress	GO:0062197	1	0	167	76	1	13888	BAG5
GO:BP	protein-containing complex assembly	GO:0065003	1	0	1352	76	3	13888	DNAJB14,NAP1L5,IMMP2L
GO:BP	protein-DNA complex assembly	GO:0065004	1	0	89	76	1	13888	NAP1L5
GO:BP	biological regulation	GO:0065007	1	0	7855	76	53	13888	EIF2B5,DVL3,AP2M1,CEP97,TRMT10C,SLC39A8,LAMTOR3,FAM13A,TAPT1,MRPS27,PTCD2,IQGAP2,F2RL2,PSD2,LOC105104223,ZFP37,PATL2,SPG11,CTDSPL2,MARK3,BAG5,SEPTIN7,CNTNAP2,DRAM2,NFATC3,DUS2,TOX3,N4BP1,TAF1D,MED17,PRKG1,HTR7,KCNIP2,ARMH3,LOC105101012,LOC105100966,LOC105100967,LOC105101014,LOC105101015,LOC105100968,CNTN1,TDG,HSP90B1,MIER1,DOCK9,MSH2,MXD1,NR2C2,LOC105094481,LOC105094517,LOC105094521,LOC105094484,…
GO:BP	regulation of biological quality	GO:0065008	1	0	1467	76	8	13888	DVL3,AP2M1,SLC39A8,F2RL2,BAG5,PRKG1,HTR7,KCNIP2
GO:BP	regulation of molecular function	GO:0065009	1	0	1283	76	7	13888	DVL3,IQGAP2,MARK3,PRKG1,TDG,HSP90B1,MSH2
GO:BP	glycosylation	GO:0070085	1	0	148	76	1	13888	SLC39A8
GO:BP	regulation of mitochondrial translation	GO:0070129	1	0	13	76	2	13888	TRMT10C,MRPS27
GO:BP	endoplasmic reticulum-plasma membrane tethering	GO:0061817	1	0	4	76	1	13888	ESYT2
GO:BP	regulation of smooth muscle cell differentiation	GO:0051150	1	0	21	76	1	13888	NFATC3
GO:BP	muscle structure development	GO:0061061	1	0	318	76	2	13888	SPG11,NFATC3
GO:BP	regulation of wound healing	GO:0061041	1	0	68	76	1	13888	PRKG1
GO:BP	intracellular chemical homeostasis	GO:0055082	1	0	357	76	1	13888	SLC39A8
GO:BP	transmembrane transport	GO:0055085	1	0	948	76	5	13888	SLC39A8,SLC31A2,KCNIP2,SLC35D1,SLC41A3
GO:BP	nucleobase-containing small molecule metabolic process	GO:0055086	1	0	310	76	1	13888	ALDH1L1
GO:BP	canonical Wnt signaling pathway	GO:0060070	1	0	180	76	1	13888	DVL3
GO:BP	Wnt signaling pathway, planar cell polarity pathway	GO:0060071	1	0	24	76	1	13888	DVL3
GO:BP	relaxation of vascular associated smooth muscle	GO:0060087	1	0	2	76	1	13888	PRKG1
GO:BP	regulation of mitotic spindle organization	GO:0060236	1	0	26	76	1	13888	CEP97
GO:BP	anatomical structure homeostasis	GO:0060249	1	0	127	76	1	13888	SLC39A8
GO:BP	regulation of macromolecule metabolic process	GO:0060255	1	0	3687	76	18	13888	DVL3,TRMT10C,SLC39A8,MRPS27,PTCD2,ZFP37,BAG5,NFATC3,TOX3,N4BP1,TAF1D,MED17,CNTN1,HSP90B1,MIER1,MSH2,MXD1,NR2C2
GO:BP	regulation of transcription initiation by RNA polymerase II	GO:0060260	1	0	27	76	1	13888	MED17
GO:BP	negative regulation of wound healing	GO:0061045	1	0	36	76	1	13888	PRKG1
GO:BP	positive regulation of transcription initiation by RNA polymerase II	GO:0060261	1	0	22	76	1	13888	MED17
GO:BP	head development	GO:0060322	1	0	380	76	4	13888	IMMP2L,CNTNAP2,PRKG1,CNTN1
GO:BP	regulation of cellular localization	GO:0060341	1	0	536	76	4	13888	DVL3,AP2M1,F2RL2,CTDSPL2
GO:BP	epithelium development	GO:0060429	1	0	669	76	1	13888	DVL3
GO:BP	regulation of cell projection assembly	GO:0060491	1	0	112	76	3	13888	CEP97,TAPT1,SEPTIN7
GO:BP	muscle tissue development	GO:0060537	1	0	223	76	1	13888	SPG11
GO:BP	skeletal muscle organ development	GO:0060538	1	0	108	76	1	13888	SPG11
GO:BP	negative regulation of cell death	GO:0060548	1	0	519	76	5	13888	BAG5,DUS2,TOX3,HSP90B1,MSH2
GO:BP	developmental growth involved in morphogenesis	GO:0060560	1	0	127	76	2	13888	SPG11,PRKG1
GO:BP	membrane organization	GO:0061024	1	0	362	76	3	13888	AP2M1,SPG11,KCNIP2
GO:BP	membrane fusion	GO:0061025	1	0	72	76	1	13888	SPG11
GO:BP	cilium assembly	GO:0060271	1	0	238	76	3	13888	CEP97,TAPT1,SEPTIN7
GO:BP	positive regulation of MAP kinase activity	GO:0043406	1	0	65	76	1	13888	DVL3
GO:BP	regulation of MAP kinase activity	GO:0043405	1	0	97	76	1	13888	DVL3
GO:BP	regulation of protein binding	GO:0043393	1	0	120	76	1	13888	MARK3
GO:BP	dephosphorylation	GO:0016311	1	0	232	76	2	13888	CTDSPL2,HSP90B1
GO:BP	dendrite development	GO:0016358	1	0	124	76	1	13888	PRKG1
GO:BP	somatic cell DNA recombination	GO:0016444	1	0	46	76	1	13888	MSH2
GO:BP	somatic diversification of immunoglobulins	GO:0016445	1	0	42	76	1	13888	MSH2
GO:BP	somatic hypermutation of immunoglobulin genes	GO:0016446	1	0	7	76	1	13888	MSH2
GO:BP	somatic recombination of immunoglobulin gene segments	GO:0016447	1	0	38	76	1	13888	MSH2
GO:BP	cell migration	GO:0016477	1	0	800	76	1	13888	PRKG1
GO:BP	protein processing	GO:0016485	1	0	136	76	1	13888	IMMP2L
GO:BP	mRNA modification	GO:0016556	1	0	18	76	1	13888	TRMT10C
GO:BP	protein ubiquitination	GO:0016567	1	0	385	76	4	13888	PCNP,UBE2E3,BAG5,N4BP1
GO:BP	histone modification	GO:0016570	1	0	245	76	1	13888	MIER1
GO:BP	histone deacetylation	GO:0016575	1	0	54	76	1	13888	MIER1
GO:BP	protein desumoylation	GO:0016926	1	0	7	76	1	13888	SENP7
GO:BP	peptidyl-serine phosphorylation	GO:0018105	1	0	147	76	1	13888	MARK3
GO:BP	heterocycle biosynthetic process	GO:0018130	1	0	2422	76	10	13888	DVL3,SLC39A8,ZFP37,NFATC3,TOX3,TAF1D,MED17,MIER1,MXD1,NR2C2
GO:BP	peptidyl-amino acid modification	GO:0018193	1	0	640	76	2	13888	SENP7,MARK3
GO:BP	peptidyl-lysine modification	GO:0018205	1	0	209	76	1	13888	SENP7
GO:BP	peptidyl-serine modification	GO:0018209	1	0	159	76	1	13888	MARK3
GO:BP	viral life cycle	GO:0019058	1	0	123	76	1	13888	N4BP1
GO:BP	viral genome replication	GO:0019079	1	0	60	76	1	13888	N4BP1
GO:BP	regulation of nucleobase-containing compound metabolic process	GO:0019219	1	0	2363	76	12	13888	DVL3,SLC39A8,PTCD2,ZFP37,NFATC3,TOX3,TAF1D,MED17,MIER1,MSH2,MXD1,NR2C2
GO:BP	phosphorylation	GO:0016310	1	0	1083	76	4	13888	DVL3,MARK3,PRKG1,COQ8A
GO:BP	gap junction assembly	GO:0016264	1	0	6	76	1	13888	CNTNAP2
GO:BP	autophagosome membrane docking	GO:0016240	1	0	7	76	1	13888	STX17
GO:BP	macroautophagy	GO:0016236	1	0	157	76	2	13888	STX17,SPG11
GO:BP	protein transport	GO:0015031	1	0	717	76	7	13888	AP2M1,F2RL2,STX17,SPG11,CTDSPL2,IMMP2L,HSP90B1
GO:BP	cadmium ion transport	GO:0015691	1	0	3	76	1	13888	SLC39A8
GO:BP	magnesium ion transport	GO:0015693	1	0	12	76	1	13888	SLC41A3
GO:BP	mercury ion transport	GO:0015694	1	0	1	76	1	13888	SLC39A8
GO:BP	bicarbonate transport	GO:0015701	1	0	12	76	1	13888	SLC39A8
GO:BP	organic anion transport	GO:0015711	1	0	206	76	1	13888	SLC39A8
GO:BP	nucleotide-sugar transmembrane transport	GO:0015780	1	0	9	76	1	13888	SLC35D1
GO:BP	peptide transport	GO:0015833	1	0	145	76	1	13888	F2RL2
GO:BP	organic hydroxy compound transport	GO:0015850	1	0	120	76	1	13888	SPG11
GO:BP	sterol transport	GO:0015918	1	0	64	76	1	13888	SPG11
GO:BP	regulation of phosphate metabolic process	GO:0019220	1	0	695	76	2	13888	DVL3,HSP90B1
GO:BP	nucleobase-containing compound transport	GO:0015931	1	0	100	76	1	13888	SLC35D1
GO:BP	viral process	GO:0016032	1	0	169	76	1	13888	N4BP1
GO:BP	cellular component organization	GO:0016043	1	0	4025	76	24	13888	AP2M1,CEP97,SLC39A8,DNAJB14,NAP1L5,LIMCH1,TAPT1,IQGAP2,MEIKIN,STX17,PATL2,SPG11,BAG5,SEPTIN7,IMMP2L,CNTNAP2,ESYT2,PRKG1,KCNIP2,ARMH3,CNTN1,HSP90B1,MIER1,MSH2
GO:BP	cell growth	GO:0016049	1	0	226	76	2	13888	SPG11,PRKG1
GO:BP	vesicle organization	GO:0016050	1	0	161	76	2	13888	AP2M1,SPG11
GO:BP	organic acid catabolic process	GO:0016054	1	0	126	76	2	13888	UROC1,ALDH1L1
GO:BP	Wnt signaling pathway	GO:0016055	1	0	263	76	1	13888	DVL3
GO:BP	immunoglobulin mediated immune response	GO:0016064	1	0	63	76	1	13888	MSH2
GO:BP	RNA metabolic process	GO:0016070	1	0	3715	76	15	13888	DVL3,TRMT10C,SLC39A8,PTCD2,ZFP37,TRMT61A,NFATC3,DUS2,TOX3,TAF1D,MED17,MIER1,SNRNP27,MXD1,NR2C2
GO:BP	mRNA metabolic process	GO:0016071	1	0	912	76	2	13888	TRMT10C,PTCD2
GO:BP	vesicle-mediated transport	GO:0016192	1	0	818	76	3	13888	AP2M1,STX17,SPG11
GO:BP	energy derivation by oxidation of organic compounds	GO:0015980	1	0	165	76	2	13888	IMMP2L,MSH2
GO:BP	negative regulation of smooth muscle cell migration	GO:0014912	1	0	12	76	1	13888	PRKG1
GO:BP	regulation of metabolic process	GO:0019222	1	0	3955	76	19	13888	DVL3,TRMT10C,SLC39A8,MRPS27,PTCD2,ZFP37,BAG5,DRAM2,NFATC3,TOX3,N4BP1,TAF1D,MED17,CNTN1,HSP90B1,MIER1,MSH2,MXD1,NR2C2
GO:BP	aromatic compound biosynthetic process	GO:0019438	1	0	2425	76	10	13888	DVL3,SLC39A8,ZFP37,NFATC3,TOX3,TAF1D,MED17,MIER1,MXD1,NR2C2
GO:BP	corticospinal tract morphogenesis	GO:0021957	1	0	6	76	1	13888	SPG11
GO:BP	cerebral cortex development	GO:0021987	1	0	69	76	1	13888	CNTNAP2
GO:BP	neurogenesis	GO:0022008	1	0	883	76	7	13888	EIF2B5,ACSL6,SPG11,BAG5,PRKG1,KCNIP2,CNTN1
GO:BP	central nervous system myelination	GO:0022010	1	0	14	76	1	13888	CNTN1
GO:BP	metencephalon development	GO:0022037	1	0	62	76	1	13888	CNTN1
GO:BP	cell cycle process	GO:0022402	1	0	719	76	3	13888	CEP97,MEIKIN,MSH2
GO:BP	membrane docking	GO:0022406	1	0	37	76	2	13888	STX17,ESYT2
GO:BP	regulation of cell-cell adhesion	GO:0022407	1	0	259	76	1	13888	PRKG1
GO:BP	negative regulation of cell-cell adhesion	GO:0022408	1	0	101	76	1	13888	PRKG1
GO:BP	cellular component disassembly	GO:0022411	1	0	235	76	1	13888	STX17
GO:BP	cellular process involved in reproduction in multicellular organism	GO:0022412	1	0	260	76	1	13888	MSH2
GO:BP	reproductive process	GO:0022414	1	0	696	76	3	13888	EIF2B5,IMMP2L,MSH2
GO:BP	regulation of anatomical structure morphogenesis	GO:0022603	1	0	439	76	1	13888	DVL3
GO:BP	cellular component assembly	GO:0022607	1	0	2161	76	13	13888	CEP97,DNAJB14,NAP1L5,TAPT1,STX17,PATL2,SPG11,BAG5,SEPTIN7,IMMP2L,CNTNAP2,CNTN1,HSP90B1
GO:BP	electron transport chain	GO:0022900	1	0	74	76	1	13888	IMMP2L
GO:BP	respiratory electron transport chain	GO:0022904	1	0	62	76	1	13888	IMMP2L
GO:BP	regulation of signaling	GO:0023051	1	0	1886	76	8	13888	DVL3,SLC39A8,LAMTOR3,F2RL2,PSD2,CTDSPL2,MARK3,BAG5
GO:BP	signaling	GO:0023052	1	0	4047	76	28	13888	EIF2B5,DVL3,SLC39A8,LAMTOR3,FAM13A,IQGAP2,F2RL2,PSD2,LOC105104223,SPG11,CTDSPL2,MARK3,BAG5,PRKG1,HTR7,LOC105101012,LOC105100966,LOC105100967,LOC105101014,LOC105101015,LOC105100968,DOCK9,MSH2,LOC105094481,LOC105094517,LOC105094521,LOC105094484,LOC105094485
GO:BP	positive regulation of signaling	GO:0023056	1	0	920	76	2	13888	DVL3,F2RL2
GO:BP	negative regulation of signaling	GO:0023057	1	0	761	76	4	13888	SLC39A8,CTDSPL2,MARK3,BAG5
GO:BP	signal release	GO:0023061	1	0	240	76	1	13888	F2RL2
GO:BP	central nervous system neuron axonogenesis	GO:0021955	1	0	25	76	1	13888	SPG11
GO:BP	central nervous system neuron development	GO:0021954	1	0	45	76	1	13888	SPG11
GO:BP	central nervous system neuron differentiation	GO:0021953	1	0	99	76	1	13888	SPG11
GO:BP	central nervous system projection neuron axonogenesis	GO:0021952	1	0	19	76	1	13888	SPG11
GO:BP	protein metabolic process	GO:0019538	1	0	3505	76	18	13888	EIF2B5,DVL3,PCNP,TRMT10C,SENP7,SLC39A8,MRPS27,MRPL22,ERP44,UBE2E3,CTDSPL2,MARK3,BAG5,IMMP2L,N4BP1,PRKG1,HSP90B1,MIER1
GO:BP	organophosphate metabolic process	GO:0019637	1	0	558	76	3	13888	CKB,CEPT1,ALDH1L1
GO:BP	B cell mediated immunity	GO:0019724	1	0	64	76	1	13888	MSH2
GO:BP	cellular homeostasis	GO:0019725	1	0	412	76	1	13888	SLC39A8
GO:BP	carboxylic acid metabolic process	GO:0019752	1	0	511	76	4	13888	SLC39A8,ACSL6,UROC1,ALDH1L1
GO:BP	one-carbon compound transport	GO:0019755	1	0	18	76	1	13888	SLC39A8
GO:BP	stem cell population maintenance	GO:0019827	1	0	87	76	1	13888	MED17
GO:BP	second-messenger-mediated signaling	GO:0019932	1	0	128	76	1	13888	PRKG1
GO:BP	cGMP-mediated signaling	GO:0019934	1	0	13	76	1	13888	PRKG1
GO:BP	cyclic-nucleotide-mediated signaling	GO:0019935	1	0	28	76	1	13888	PRKG1
GO:BP	pyridine nucleotide metabolic process	GO:0019362	1	0	38	76	1	13888	ALDH1L1
GO:BP	modification-dependent protein catabolic process	GO:0019941	1	0	363	76	3	13888	BAG5,N4BP1,HSP90B1
GO:BP	diencephalon development	GO:0021536	1	0	32	76	1	13888	CNTNAP2
GO:BP	telencephalon development	GO:0021537	1	0	131	76	1	13888	CNTNAP2
GO:BP	pallium development	GO:0021543	1	0	89	76	1	13888	CNTNAP2
GO:BP	subpallium development	GO:0021544	1	0	15	76	1	13888	CNTNAP2
GO:BP	cerebellum development	GO:0021549	1	0	53	76	1	13888	CNTN1
GO:BP	developmental maturation	GO:0021700	1	0	188	76	1	13888	KCNIP2
GO:BP	striatum development	GO:0021756	1	0	13	76	1	13888	CNTNAP2
GO:BP	limbic system development	GO:0021761	1	0	47	76	1	13888	CNTNAP2
GO:BP	glial cell development	GO:0021782	1	0	59	76	2	13888	EIF2B5,CNTN1
GO:BP	thalamus development	GO:0021794	1	0	6	76	1	13888	CNTNAP2
GO:BP	sexual reproduction	GO:0019953	1	0	495	76	2	13888	IMMP2L,MSH2
GO:BP	regulation of smooth muscle cell migration	GO:0014910	1	0	23	76	1	13888	PRKG1
GO:BP	smooth muscle cell migration	GO:0014909	1	0	30	76	1	13888	PRKG1
GO:BP	myotube cell development	GO:0014904	1	0	28	76	1	13888	SPG11
GO:BP	response to abiotic stimulus	GO:0009628	1	0	510	76	5	13888	EIF2B5,CNTNAP2,N4BP1,HSP90B1,MSH2
GO:BP	response to toxic substance	GO:0009636	1	0	49	76	1	13888	SLC39A8
GO:BP	anatomical structure morphogenesis	GO:0009653	1	0	1481	76	4	13888	DVL3,SPG11,PRKG1,CNTN1
GO:BP	response to endogenous stimulus	GO:0009719	1	0	792	76	2	13888	CTDSPL2,HSP90B1
GO:BP	embryo development	GO:0009790	1	0	665	76	2	13888	TAPT1,MSH2
GO:BP	embryo development ending in birth or egg hatching	GO:0009792	1	0	424	76	2	13888	TAPT1,MSH2
GO:BP	animal organ morphogenesis	GO:0009887	1	0	575	76	1	13888	DVL3
GO:BP	tissue development	GO:0009888	1	0	1089	76	2	13888	DVL3,SPG11
GO:BP	regulation of biosynthetic process	GO:0009889	1	0	2384	76	12	13888	DVL3,TRMT10C,SLC39A8,MRPS27,ZFP37,NFATC3,TOX3,TAF1D,MED17,MIER1,MXD1,NR2C2
GO:BP	negative regulation of biosynthetic process	GO:0009890	1	0	797	76	3	13888	NFATC3,MXD1,NR2C2
GO:BP	positive regulation of biosynthetic process	GO:0009891	1	0	1078	76	7	13888	DVL3,TRMT10C,MRPS27,NFATC3,TOX3,MED17,NR2C2
GO:BP	negative regulation of metabolic process	GO:0009892	1	0	1634	76	6	13888	BAG5,NFATC3,N4BP1,MSH2,MXD1,NR2C2
GO:BP	positive regulation of metabolic process	GO:0009893	1	0	2071	76	9	13888	DVL3,TRMT10C,MRPS27,NFATC3,TOX3,MED17,CNTN1,MSH2,NR2C2
GO:BP	regulation of catabolic process	GO:0009894	1	0	530	76	3	13888	BAG5,DRAM2,N4BP1
GO:BP	negative regulation of catabolic process	GO:0009895	1	0	174	76	2	13888	BAG5,N4BP1
GO:BP	hormone transport	GO:0009914	1	0	170	76	1	13888	F2RL2
GO:BP	regulation of signal transduction	GO:0009966	1	0	1640	76	7	13888	DVL3,SLC39A8,LAMTOR3,PSD2,CTDSPL2,MARK3,BAG5
GO:BP	positive regulation of signal transduction	GO:0009967	1	0	820	76	1	13888	DVL3
GO:BP	negative regulation of signal transduction	GO:0009968	1	0	711	76	4	13888	SLC39A8,CTDSPL2,MARK3,BAG5
GO:BP	cellular process	GO:0009987	1	0	12278	76	73	13888	EIF2B5,DVL3,AP2M1,CEP97,TRMT10C,SLC39A8,DNAJB14,LAMTOR3,NAP1L5,FAM13A,LIMCH1,TAPT1,MRPS27,PTCD2,IQGAP2,F2RL2,MEIKIN,ACSL6,PSD2,MRPL22,LOC105104223,STX17,ERP44,ZFP37,SLC31A2,PATL2,SPG11,CTDSPL2,MARK3,CKB,TRMT61A,BAG5,SEPTIN7,IMMP2L,CNTNAP2,ESYT2,DRAM2,CEPT1,NFATC3,DUS2,TOX3,N4BP1,TAF1D,MED17,PRKG1,HTR7,KCNIP2,ARMH3,LOC105101012,LOC105100966,LOC105100967,LOC105101014,LOC105101015,LOC105100968,CNTN1…
GO:BP	glial cell differentiation	GO:0010001	1	0	120	76	2	13888	EIF2B5,CNTN1
GO:BP	response to virus	GO:0009615	1	0	188	76	1	13888	SENP7
GO:BP	response to mechanical stimulus	GO:0009612	1	0	88	76	1	13888	CNTNAP2
GO:BP	response to wounding	GO:0009611	1	0	257	76	2	13888	F2RL2,PRKG1
GO:BP	response to biotic stimulus	GO:0009607	1	0	676	76	2	13888	SENP7,N4BP1
GO:BP	intrinsic apoptotic signaling pathway in response to oxidative stress	GO:0008631	1	0	26	76	1	13888	BAG5
GO:BP	phospholipid biosynthetic process	GO:0008654	1	0	138	76	1	13888	CEPT1
GO:BP	catabolic process	GO:0009056	1	0	1348	76	8	13888	STX17,SPG11,BAG5,DRAM2,N4BP1,HSP90B1,UROC1,ALDH1L1
GO:BP	macromolecule catabolic process	GO:0009057	1	0	756	76	3	13888	BAG5,N4BP1,HSP90B1
GO:BP	biosynthetic process	GO:0009058	1	0	3643	76	18	13888	EIF2B5,DVL3,TRMT10C,SLC39A8,MRPS27,MRPL22,ZFP37,CKB,CEPT1,NFATC3,TOX3,TAF1D,MED17,MIER1,MXD1,NR2C2,ALDH1L1,COQ8A
GO:BP	macromolecule biosynthetic process	GO:0009059	1	0	2966	76	14	13888	EIF2B5,DVL3,TRMT10C,SLC39A8,MRPS27,MRPL22,ZFP37,NFATC3,TOX3,TAF1D,MED17,MIER1,MXD1,NR2C2
GO:BP	aerobic respiration	GO:0009060	1	0	93	76	1	13888	MSH2
GO:BP	amino acid catabolic process	GO:0009063	1	0	55	76	1	13888	UROC1
GO:BP	glutamine family amino acid metabolic process	GO:0009064	1	0	39	76	1	13888	SLC39A8
GO:BP	glycoprotein metabolic process	GO:0009100	1	0	217	76	2	13888	SLC39A8,ERP44
GO:BP	response to organic substance	GO:0010033	1	0	1286	76	2	13888	ERP44,HSP90B1
GO:BP	glycoprotein biosynthetic process	GO:0009101	1	0	179	76	1	13888	SLC39A8
GO:BP	10-formyltetrahydrofolate metabolic process	GO:0009256	1	0	5	76	1	13888	ALDH1L1
GO:BP	10-formyltetrahydrofolate catabolic process	GO:0009258	1	0	3	76	1	13888	ALDH1L1
GO:BP	response to temperature stimulus	GO:0009266	1	0	78	76	1	13888	EIF2B5
GO:BP	protein secretion	GO:0009306	1	0	181	76	1	13888	F2RL2
GO:BP	response to radiation	GO:0009314	1	0	225	76	2	13888	N4BP1,MSH2
GO:BP	response to heat	GO:0009408	1	0	46	76	1	13888	EIF2B5
GO:BP	response to UV	GO:0009411	1	0	89	76	2	13888	N4BP1,MSH2
GO:BP	response to light stimulus	GO:0009416	1	0	162	76	2	13888	N4BP1,MSH2
GO:BP	RNA modification	GO:0009451	1	0	105	76	3	13888	TRMT10C,TRMT61A,DUS2
GO:BP	response to external stimulus	GO:0009605	1	0	1325	76	5	13888	SENP7,SLC39A8,CNTNAP2,N4BP1,PRKG1
GO:BP	nucleotide metabolic process	GO:0009117	1	0	265	76	1	13888	ALDH1L1
GO:BP	response to inorganic substance	GO:0010035	1	0	208	76	1	13888	SLC39A8
GO:BP	response to metal ion	GO:0010038	1	0	130	76	1	13888	SLC39A8
GO:BP	response to X-ray	GO:0010165	1	0	15	76	1	13888	MSH2
GO:BP	positive regulation of cell communication	GO:0010647	1	0	915	76	2	13888	DVL3,F2RL2
GO:BP	negative regulation of cell communication	GO:0010648	1	0	758	76	4	13888	SLC39A8,CTDSPL2,MARK3,BAG5
GO:BP	positive regulation of sodium ion transport	GO:0010765	1	0	18	76	1	13888	CNTN1
GO:BP	regulation of hormone levels	GO:0010817	1	0	267	76	1	13888	F2RL2
GO:BP	lipid localization	GO:0010876	1	0	257	76	2	13888	SPG11,ESYT2
GO:BP	regulation of phosphatase activity	GO:0010921	1	0	50	76	1	13888	HSP90B1
GO:BP	cellular component assembly involved in morphogenesis	GO:0010927	1	0	63	76	1	13888	CNTN1
GO:BP	regulation of cell death	GO:0010941	1	0	841	76	5	13888	BAG5,DUS2,TOX3,HSP90B1,MSH2
GO:BP	negative regulation of cell cycle process	GO:0010948	1	0	169	76	1	13888	MSH2
GO:BP	regulation of metal ion transport	GO:0010959	1	0	180	76	3	13888	SPG11,KCNIP2,CNTN1
GO:BP	regulation of cell communication	GO:0010646	1	0	1884	76	8	13888	DVL3,SLC39A8,LAMTOR3,F2RL2,PSD2,CTDSPL2,MARK3,BAG5
GO:BP	transport along microtubule	GO:0010970	1	0	81	76	1	13888	SPG11
GO:BP	positive regulation of neuron projection development	GO:0010976	1	0	62	76	1	13888	CNTN1
GO:BP	negative regulation of neuron projection development	GO:0010977	1	0	54	76	1	13888	BAG5
GO:BP	response to auditory stimulus	GO:0010996	1	0	18	76	1	13888	CNTNAP2
GO:BP	programmed cell death	GO:0012501	1	0	972	76	5	13888	SPG11,BAG5,TOX3,HSP90B1,MSH2
GO:BP	astrocyte development	GO:0014002	1	0	15	76	1	13888	EIF2B5
GO:BP	oligodendrocyte development	GO:0014003	1	0	26	76	2	13888	EIF2B5,CNTN1
GO:BP	response to organic cyclic compound	GO:0014070	1	0	329	76	1	13888	HSP90B1
GO:BP	response to purine-containing compound	GO:0014074	1	0	56	76	1	13888	HSP90B1
GO:BP	muscle cell migration	GO:0014812	1	0	38	76	1	13888	PRKG1
GO:BP	myotube differentiation	GO:0014902	1	0	71	76	1	13888	SPG11
GO:BP	regulation of neuron projection development	GO:0010975	1	0	194	76	2	13888	BAG5,CNTN1
GO:BP	metal ion transport	GO:0030001	1	0	518	76	6	13888	SLC39A8,SLC31A2,SPG11,KCNIP2,CNTN1,SLC41A3
GO:BP	negative regulation of organelle organization	GO:0010639	1	0	212	76	2	13888	CEP97,PATL2
GO:BP	negative regulation of gene expression	GO:0010629	1	0	662	76	1	13888	N4BP1
GO:BP	response to ionizing radiation	GO:0010212	1	0	80	76	1	13888	MSH2
GO:BP	response to UV-B	GO:0010224	1	0	11	76	1	13888	MSH2
GO:BP	response to organonitrogen compound	GO:0010243	1	0	433	76	1	13888	HSP90B1
GO:BP	endomembrane system organization	GO:0010256	1	0	285	76	4	13888	STX17,BAG5,ESYT2,ARMH3
GO:BP	gene expression	GO:0010467	1	0	4821	76	22	13888	EIF2B5,DVL3,TRMT10C,SLC39A8,MRPS27,PTCD2,MRPL22,ZFP37,TRMT61A,IMMP2L,NFATC3,DUS2,TOX3,N4BP1,TAF1D,MED17,CNTN1,MIER1,MSH2,SNRNP27,MXD1,NR2C2
GO:BP	regulation of gene expression	GO:0010468	1	0	2957	76	15	13888	DVL3,TRMT10C,SLC39A8,MRPS27,ZFP37,NFATC3,TOX3,N4BP1,TAF1D,MED17,CNTN1,MIER1,MSH2,MXD1,NR2C2
GO:BP	proteasomal protein catabolic process	GO:0010498	1	0	255	76	3	13888	BAG5,N4BP1,HSP90B1
GO:BP	regulation of autophagy	GO:0010506	1	0	162	76	1	13888	DRAM2
GO:BP	regulation of platelet activation	GO:0010543	1	0	26	76	1	13888	PRKG1
GO:BP	negative regulation of platelet activation	GO:0010544	1	0	9	76	1	13888	PRKG1
GO:BP	positive regulation of organelle organization	GO:0010638	1	0	314	76	2	13888	TAPT1,SEPTIN7
GO:BP	regulation of macromolecule biosynthetic process	GO:0010556	1	0	2281	76	12	13888	DVL3,TRMT10C,SLC39A8,MRPS27,ZFP37,NFATC3,TOX3,TAF1D,MED17,MIER1,MXD1,NR2C2
GO:BP	negative regulation of macromolecule biosynthetic process	GO:0010558	1	0	760	76	3	13888	NFATC3,MXD1,NR2C2
GO:BP	positive regulation of phosphorus metabolic process	GO:0010562	1	0	438	76	1	13888	DVL3
GO:BP	regulation of cell cycle process	GO:0010564	1	0	406	76	2	13888	CEP97,MSH2
GO:BP	miRNA metabolic process	GO:0010586	1	0	61	76	1	13888	NFATC3
GO:BP	regulation of cytoplasmic mRNA processing body assembly	GO:0010603	1	0	6	76	1	13888	PATL2
GO:BP	positive regulation of macromolecule metabolic process	GO:0010604	1	0	1921	76	9	13888	DVL3,TRMT10C,MRPS27,NFATC3,TOX3,MED17,CNTN1,MSH2,NR2C2
GO:BP	negative regulation of macromolecule metabolic process	GO:0010605	1	0	1525	76	6	13888	BAG5,NFATC3,N4BP1,MSH2,MXD1,NR2C2
GO:BP	negative regulation of cytoplasmic mRNA processing body assembly	GO:0010607	1	0	2	76	1	13888	PATL2
GO:BP	post-transcriptional regulation of gene expression	GO:0010608	1	0	388	76	2	13888	TRMT10C,MRPS27
GO:BP	positive regulation of gene expression	GO:0010628	1	0	625	76	4	13888	TRMT10C,MRPS27,CNTN1,MSH2
GO:BP	positive regulation of macromolecule biosynthetic process	GO:0010557	1	0	1012	76	7	13888	DVL3,TRMT10C,MRPS27,NFATC3,TOX3,MED17,NR2C2
GO:BP	intracellular monoatomic cation homeostasis	GO:0030003	1	0	267	76	1	13888	SLC39A8
GO:BP	intracellular manganese ion homeostasis	GO:0030026	1	0	1	76	1	13888	SLC39A8
GO:BP	actin filament-based process	GO:0030029	1	0	465	76	3	13888	LIMCH1,IQGAP2,HSP90B1
GO:BP	positive regulation of monoatomic ion transmembrane transport	GO:0034767	1	0	71	76	1	13888	KCNIP2
GO:BP	response to endoplasmic reticulum stress	GO:0034976	1	0	139	76	3	13888	EIF2B5,ERP44,HSP90B1
GO:BP	mitochondrial protein processing	GO:0034982	1	0	7	76	1	13888	IMMP2L
GO:BP	somatic stem cell population maintenance	GO:0035019	1	0	36	76	1	13888	MED17
GO:BP	regulation of tube size	GO:0035150	1	0	68	76	2	13888	PRKG1,HTR7
GO:BP	social behavior	GO:0035176	1	0	27	76	1	13888	CNTNAP2
GO:BP	regulation of tube diameter	GO:0035296	1	0	67	76	2	13888	PRKG1,HTR7
GO:BP	regulation of dephosphorylation	GO:0035303	1	0	73	76	1	13888	HSP90B1
GO:BP	regulation of protein dephosphorylation	GO:0035304	1	0	49	76	1	13888	HSP90B1
GO:BP	hippo signaling	GO:0035329	1	0	33	76	1	13888	MARK3
GO:BP	regulation of hippo signaling	GO:0035330	1	0	17	76	1	13888	MARK3
GO:BP	negative regulation of hippo signaling	GO:0035331	1	0	11	76	1	13888	MARK3
GO:BP	copper ion transmembrane transport	GO:0035434	1	0	4	76	1	13888	SLC31A2
GO:BP	intracellular signal transduction	GO:0035556	1	0	1476	76	9	13888	DVL3,SLC39A8,LAMTOR3,PSD2,MARK3,BAG5,PRKG1,DOCK9,MSH2
GO:BP	non-canonical Wnt signaling pathway	GO:0035567	1	0	32	76	1	13888	DVL3
GO:BP	establishment of protein localization to extracellular region	GO:0035592	1	0	182	76	1	13888	F2RL2
GO:BP	protein deacylation	GO:0035601	1	0	77	76	1	13888	MIER1
GO:BP	vascular associated smooth muscle cell differentiation	GO:0035886	1	0	18	76	1	13888	NFATC3
GO:BP	response to topologically incorrect protein	GO:0035966	1	0	63	76	1	13888	ERP44
GO:BP	protein modification process	GO:0036211	1	0	2203	76	12	13888	DVL3,PCNP,SENP7,SLC39A8,UBE2E3,CTDSPL2,MARK3,BAG5,N4BP1,PRKG1,HSP90B1,MIER1
GO:BP	peptidyl-serine autophosphorylation	GO:0036289	1	0	7	76	1	13888	MARK3
GO:BP	regulation of monoatomic ion transmembrane transport	GO:0034765	1	0	164	76	1	13888	KCNIP2
GO:BP	positive regulation of transmembrane transport	GO:0034764	1	0	102	76	1	13888	KCNIP2
GO:BP	regulation of transmembrane transport	GO:0034762	1	0	229	76	1	13888	KCNIP2
GO:BP	iron ion transmembrane transport	GO:0034755	1	0	10	76	1	13888	SLC39A8
GO:BP	cellular response to stress	GO:0033554	1	0	1067	76	7	13888	EIF2B5,ERP44,BAG5,IMMP2L,TDG,HSP90B1,MSH2
GO:BP	positive regulation of kinase activity	GO:0033674	1	0	235	76	1	13888	DVL3
GO:BP	P-body assembly	GO:0033962	1	0	13	76	1	13888	PATL2
GO:BP	homotypic cell-cell adhesion	GO:0034109	1	0	52	76	1	13888	PRKG1
GO:BP	regulation of homotypic cell-cell adhesion	GO:0034110	1	0	23	76	1	13888	PRKG1
GO:BP	negative regulation of homotypic cell-cell adhesion	GO:0034111	1	0	8	76	1	13888	PRKG1
GO:BP	monoatomic ion transmembrane transport	GO:0034220	1	0	458	76	4	13888	SLC39A8,SLC31A2,KCNIP2,SLC41A3
GO:BP	regulation of amide metabolic process	GO:0034248	1	0	231	76	2	13888	TRMT10C,MRPS27
GO:BP	positive regulation of amide metabolic process	GO:0034250	1	0	86	76	2	13888	TRMT10C,MRPS27
GO:BP	Arp2/3 complex-mediated actin nucleation	GO:0034314	1	0	26	76	1	13888	IQGAP2
GO:BP	response to decreased oxygen levels	GO:0036293	1	0	103	76	1	13888	HSP90B1
GO:BP	cell junction assembly	GO:0034329	1	0	219	76	1	13888	CNTNAP2
GO:BP	ncRNA processing	GO:0034470	1	0	213	76	3	13888	TRMT10C,TRMT61A,DUS2
GO:BP	protein localization to phagophore assembly site	GO:0034497	1	0	9	76	1	13888	STX17
GO:BP	protein localization to chromosome	GO:0034502	1	0	71	76	1	13888	MSH2
GO:BP	protein localization to nucleus	GO:0034504	1	0	171	76	1	13888	SPG11
GO:BP	cellular response to oxidative stress	GO:0034599	1	0	135	76	1	13888	BAG5
GO:BP	cellular nitrogen compound metabolic process	GO:0034641	1	0	4910	76	21	13888	EIF2B5,DVL3,TRMT10C,SLC39A8,MRPS27,PTCD2,MRPL22,ZFP37,TRMT61A,NFATC3,DUS2,TOX3,TAF1D,MED17,TDG,MIER1,MSH2,SNRNP27,MXD1,NR2C2,ALDH1L1
GO:BP	cellular response to UV	GO:0034644	1	0	50	76	1	13888	N4BP1
GO:BP	nucleobase-containing compound biosynthetic process	GO:0034654	1	0	2370	76	10	13888	DVL3,SLC39A8,ZFP37,NFATC3,TOX3,TAF1D,MED17,MIER1,MXD1,NR2C2
GO:BP	ncRNA metabolic process	GO:0034660	1	0	341	76	4	13888	TRMT10C,TRMT61A,NFATC3,DUS2
GO:BP	nucleosome organization	GO:0034728	1	0	62	76	1	13888	NAP1L5
GO:BP	cell junction organization	GO:0034330	1	0	383	76	2	13888	SPG11,CNTNAP2
GO:BP	synaptic vesicle recycling	GO:0036465	1	0	32	76	1	13888	AP2M1
GO:BP	cell death in response to oxidative stress	GO:0036473	1	0	49	76	1	13888	BAG5
GO:BP	ERAD pathway	GO:0036503	1	0	53	76	1	13888	HSP90B1
GO:BP	intrinsic apoptotic signaling pathway in response to DNA damage by p53 class mediator	GO:0042771	1	0	25	76	1	13888	MSH2
GO:BP	tRNA 3'-end processing	GO:0042780	1	0	6	76	1	13888	TRMT10C
GO:BP	amide transport	GO:0042886	1	0	184	76	1	13888	F2RL2
GO:BP	regulation of apoptotic process	GO:0042981	1	0	759	76	4	13888	BAG5,TOX3,HSP90B1,MSH2
GO:BP	chordate embryonic development	GO:0043009	1	0	417	76	2	13888	TAPT1,MSH2
GO:BP	peptide biosynthetic process	GO:0043043	1	0	535	76	4	13888	EIF2B5,TRMT10C,MRPS27,MRPL22
GO:BP	extracellular structure organization	GO:0043062	1	0	174	76	1	13888	SLC39A8
GO:BP	negative regulation of apoptotic process	GO:0043066	1	0	462	76	4	13888	BAG5,TOX3,HSP90B1,MSH2
GO:BP	regulation of programmed cell death	GO:0043067	1	0	781	76	4	13888	BAG5,TOX3,HSP90B1,MSH2
GO:BP	negative regulation of programmed cell death	GO:0043069	1	0	478	76	4	13888	BAG5,TOX3,HSP90B1,MSH2
GO:BP	signal transduction in response to DNA damage	GO:0042770	1	0	113	76	1	13888	MSH2
GO:BP	positive regulation of catalytic activity	GO:0043085	1	0	543	76	2	13888	DVL3,MSH2
GO:BP	regulation of I-kappaB kinase/NF-kappaB signaling	GO:0043122	1	0	123	76	1	13888	SLC39A8
GO:BP	negative regulation of I-kappaB kinase/NF-kappaB signaling	GO:0043124	1	0	26	76	1	13888	SLC39A8
GO:BP	proteasome-mediated ubiquitin-dependent protein catabolic process	GO:0043161	1	0	214	76	3	13888	BAG5,N4BP1,HSP90B1
GO:BP	macromolecule metabolic process	GO:0043170	1	0	7168	76	32	13888	EIF2B5,DVL3,PCNP,TRMT10C,SENP7,SLC39A8,MRPS27,PTCD2,MRPL22,ERP44,ZFP37,UBE2E3,CTDSPL2,MARK3,TRMT61A,BAG5,IMMP2L,NFATC3,DUS2,TOX3,N4BP1,TAF1D,MED17,PRKG1,CNTN1,TDG,HSP90B1,MIER1,MSH2,SNRNP27,MXD1,NR2C2
GO:BP	response to external biotic stimulus	GO:0043207	1	0	653	76	2	13888	SENP7,N4BP1
GO:BP	regulation of potassium ion transport	GO:0043266	1	0	45	76	1	13888	KCNIP2
GO:BP	positive regulation of potassium ion transport	GO:0043268	1	0	18	76	1	13888	KCNIP2
GO:BP	regulation of monoatomic ion transport	GO:0043269	1	0	217	76	3	13888	SPG11,KCNIP2,CNTN1
GO:BP	positive regulation of monoatomic ion transport	GO:0043270	1	0	98	76	2	13888	KCNIP2,CNTN1
GO:BP	apoptotic cell clearance	GO:0043277	1	0	19	76	1	13888	SPG11
GO:BP	regulation of GTPase activity	GO:0043087	1	0	187	76	3	13888	DVL3,IQGAP2,PRKG1
GO:BP	protein localization to organelle	GO:0033365	1	0	526	76	3	13888	SPG11,IMMP2L,MSH2
GO:BP	muscle cell differentiation	GO:0042692	1	0	199	76	2	13888	SPG11,NFATC3
GO:BP	myelination	GO:0042552	1	0	80	76	2	13888	EIF2B5,CNTN1
GO:BP	growth	GO:0040007	1	0	470	76	2	13888	SPG11,PRKG1
GO:BP	locomotion	GO:0040011	1	0	745	76	1	13888	PRKG1
GO:BP	regulation of locomotion	GO:0040012	1	0	576	76	1	13888	PRKG1
GO:BP	negative regulation of locomotion	GO:0040013	1	0	163	76	1	13888	PRKG1
GO:BP	wound healing	GO:0042060	1	0	206	76	2	13888	F2RL2,PRKG1
GO:BP	gliogenesis	GO:0042063	1	0	165	76	2	13888	EIF2B5,CNTN1
GO:BP	B cell activation	GO:0042113	1	0	157	76	1	13888	MSH2
GO:BP	regulation of cell population proliferation	GO:0042127	1	0	848	76	1	13888	PRKG1
GO:BP	regulation of protein catabolic process	GO:0042176	1	0	200	76	2	13888	BAG5,N4BP1
GO:BP	negative regulation of protein catabolic process	GO:0042177	1	0	62	76	2	13888	BAG5,N4BP1
GO:BP	homeostatic process	GO:0042592	1	0	886	76	1	13888	SLC39A8
GO:BP	cellular ketone metabolic process	GO:0042180	1	0	106	76	1	13888	COQ8A
GO:BP	response to chemical	GO:0042221	1	0	1772	76	4	13888	SLC39A8,ERP44,BAG5,HSP90B1
GO:BP	vocal learning	GO:0042297	1	0	4	76	1	13888	CNTNAP2
GO:BP	vasoconstriction	GO:0042310	1	0	42	76	1	13888	HTR7
GO:BP	vasodilation	GO:0042311	1	0	14	76	1	13888	PRKG1
GO:BP	regulation of phosphorylation	GO:0042325	1	0	617	76	1	13888	DVL3
GO:BP	positive regulation of phosphorylation	GO:0042327	1	0	401	76	1	13888	DVL3
GO:BP	regulation of membrane potential	GO:0042391	1	0	188	76	2	13888	SLC39A8,KCNIP2
GO:BP	phosphagen biosynthetic process	GO:0042396	1	0	4	76	1	13888	CKB
GO:BP	cellular modified amino acid biosynthetic process	GO:0042398	1	0	15	76	1	13888	CKB
GO:BP	neuron maturation	GO:0042551	1	0	27	76	1	13888	KCNIP2
GO:BP	ketone biosynthetic process	GO:0042181	1	0	22	76	1	13888	COQ8A
GO:BP	lipid biosynthetic process	GO:0008610	1	0	367	76	1	13888	CEPT1
GO:BP	cholesterol efflux	GO:0033344	1	0	35	76	1	13888	SPG11
GO:BP	response to ATP	GO:0033198	1	0	20	76	1	13888	HSP90B1
GO:BP	cytoskeleton-dependent intracellular transport	GO:0030705	1	0	94	76	1	13888	SPG11
GO:BP	ovulation	GO:0030728	1	0	7	76	1	13888	IMMP2L
GO:BP	forebrain development	GO:0030900	1	0	198	76	2	13888	CNTNAP2,PRKG1
GO:BP	hindbrain development	GO:0030902	1	0	84	76	1	13888	CNTN1
GO:BP	retrograde protein transport, ER to cytosol	GO:0030970	1	0	19	76	1	13888	HSP90B1
GO:BP	actomyosin structure organization	GO:0031032	1	0	110	76	1	13888	LIMCH1
GO:BP	RNA 3'-end processing	GO:0031123	1	0	40	76	1	13888	TRMT10C
GO:BP	neuron projection development	GO:0031175	1	0	488	76	4	13888	SPG11,BAG5,PRKG1,CNTN1
GO:BP	auditory behavior	GO:0031223	1	0	7	76	1	13888	CNTNAP2
GO:BP	actin rod assembly	GO:0031247	1	0	2	76	1	13888	HSP90B1
GO:BP	regulation of cellular metabolic process	GO:0031323	1	0	3120	76	16	13888	DVL3,TRMT10C,SLC39A8,MRPS27,PTCD2,ZFP37,DRAM2,NFATC3,TOX3,TAF1D,MED17,HSP90B1,MIER1,MSH2,MXD1,NR2C2
GO:BP	negative regulation of cellular metabolic process	GO:0031324	1	0	1110	76	4	13888	NFATC3,MSH2,MXD1,NR2C2
GO:BP	positive regulation of cellular metabolic process	GO:0031325	1	0	1563	76	8	13888	DVL3,TRMT10C,MRPS27,NFATC3,TOX3,MED17,MSH2,NR2C2
GO:BP	regulation of cellular biosynthetic process	GO:0031326	1	0	2330	76	12	13888	DVL3,TRMT10C,SLC39A8,MRPS27,ZFP37,NFATC3,TOX3,TAF1D,MED17,MIER1,MXD1,NR2C2
GO:BP	negative regulation of cellular biosynthetic process	GO:0031327	1	0	775	76	3	13888	NFATC3,MXD1,NR2C2
GO:BP	positive regulation of cellular biosynthetic process	GO:0031328	1	0	1051	76	7	13888	DVL3,TRMT10C,MRPS27,NFATC3,TOX3,MED17,NR2C2
GO:BP	regulation of cellular catabolic process	GO:0031329	1	0	314	76	1	13888	DRAM2
GO:BP	regulation of cell projection organization	GO:0031344	1	0	313	76	5	13888	CEP97,TAPT1,BAG5,SEPTIN7,CNTN1
GO:BP	negative regulation of cell projection organization	GO:0031345	1	0	81	76	2	13888	CEP97,BAG5
GO:BP	positive regulation of cell projection organization	GO:0031346	1	0	158	76	3	13888	TAPT1,SEPTIN7,CNTN1
GO:BP	regulation of defense response	GO:0031347	1	0	365	76	2	13888	SLC39A8,N4BP1
GO:BP	adult behavior	GO:0030534	1	0	101	76	1	13888	CNTNAP2
GO:BP	negative regulation of BMP signaling pathway	GO:0030514	1	0	34	76	1	13888	CTDSPL2
GO:BP	regulation of BMP signaling pathway	GO:0030510	1	0	61	76	1	13888	CTDSPL2
GO:BP	BMP signaling pathway	GO:0030509	1	0	91	76	1	13888	CTDSPL2
GO:BP	cell projection organization	GO:0030030	1	0	830	76	7	13888	CEP97,TAPT1,SPG11,BAG5,SEPTIN7,PRKG1,CNTN1
GO:BP	cell projection assembly	GO:0030031	1	0	345	76	3	13888	CEP97,TAPT1,SEPTIN7
GO:BP	actin cytoskeleton organization	GO:0030036	1	0	414	76	3	13888	LIMCH1,IQGAP2,HSP90B1
GO:BP	peptide hormone secretion	GO:0030072	1	0	130	76	1	13888	F2RL2
GO:BP	insulin secretion	GO:0030073	1	0	109	76	1	13888	F2RL2
GO:BP	hemopoiesis	GO:0030097	1	0	522	76	1	13888	MSH2
GO:BP	lymphocyte differentiation	GO:0030098	1	0	223	76	1	13888	MSH2
GO:BP	cell differentiation	GO:0030154	1	0	2137	76	9	13888	EIF2B5,ACSL6,SPG11,BAG5,NFATC3,PRKG1,KCNIP2,CNTN1,MSH2
GO:BP	regulation of cell adhesion	GO:0030155	1	0	437	76	1	13888	PRKG1
GO:BP	regulation of proteolysis	GO:0030162	1	0	335	76	2	13888	BAG5,N4BP1
GO:BP	negative regulation of defense response	GO:0031348	1	0	119	76	1	13888	SLC39A8
GO:BP	protein catabolic process	GO:0030163	1	0	549	76	3	13888	BAG5,N4BP1,HSP90B1
GO:BP	neuron differentiation	GO:0030182	1	0	698	76	5	13888	SPG11,BAG5,PRKG1,KCNIP2,CNTN1
GO:BP	B cell differentiation	GO:0030183	1	0	82	76	1	13888	MSH2
GO:BP	regulation of blood coagulation	GO:0030193	1	0	39	76	1	13888	PRKG1
GO:BP	negative regulation of blood coagulation	GO:0030195	1	0	25	76	1	13888	PRKG1
GO:BP	extracellular matrix organization	GO:0030198	1	0	172	76	1	13888	SLC39A8
GO:BP	cholesterol transport	GO:0030301	1	0	64	76	1	13888	SPG11
GO:BP	regulation of cell migration	GO:0030334	1	0	513	76	1	13888	PRKG1
GO:BP	negative regulation of cell migration	GO:0030336	1	0	147	76	1	13888	PRKG1
GO:BP	ubiquitin-dependent ERAD pathway	GO:0030433	1	0	36	76	1	13888	HSP90B1
GO:BP	tRNA methylation	GO:0030488	1	0	15	76	2	13888	TRMT10C,TRMT61A
GO:BP	platelet activation	GO:0030168	1	0	59	76	1	13888	PRKG1
GO:BP	regulation of protein ubiquitination	GO:0031396	1	0	124	76	2	13888	BAG5,N4BP1
GO:BP	negative regulation of protein ubiquitination	GO:0031397	1	0	49	76	2	13888	BAG5,N4BP1
GO:BP	regulation of protein modification process	GO:0031399	1	0	809	76	4	13888	DVL3,BAG5,N4BP1,HSP90B1
GO:BP	developmental process	GO:0032502	1	0	3369	76	14	13888	EIF2B5,DVL3,TAPT1,ACSL6,SPG11,BAG5,IMMP2L,CNTNAP2,NFATC3,MED17,PRKG1,KCNIP2,CNTN1,MSH2
GO:BP	multicellular organism reproduction	GO:0032504	1	0	438	76	2	13888	IMMP2L,MSH2
GO:BP	protein exit from endoplasmic reticulum	GO:0032527	1	0	29	76	1	13888	HSP90B1
GO:BP	regulation of cellular component size	GO:0032535	1	0	179	76	1	13888	AP2M1
GO:BP	mitochondrial translation	GO:0032543	1	0	30	76	2	13888	TRMT10C,MRPS27
GO:BP	RNA biosynthetic process	GO:0032774	1	0	2142	76	10	13888	DVL3,SLC39A8,ZFP37,NFATC3,TOX3,TAF1D,MED17,MIER1,MXD1,NR2C2
GO:BP	positive regulation of ATP-dependent activity	GO:0032781	1	0	21	76	1	13888	MSH2
GO:BP	monocarboxylic acid metabolic process	GO:0032787	1	0	297	76	1	13888	ACSL6
GO:BP	regulation of localization	GO:0032879	1	0	1031	76	7	13888	DVL3,AP2M1,F2RL2,SPG11,CTDSPL2,KCNIP2,CNTN1
GO:BP	regulation of protein localization	GO:0032880	1	0	483	76	4	13888	DVL3,AP2M1,F2RL2,CTDSPL2
GO:BP	multicellular organismal process	GO:0032501	1	0	3854	76	17	13888	EIF2B5,SLC39A8,TAPT1,F2RL2,ACSL6,SPG11,BAG5,IMMP2L,CNTNAP2,NFATC3,N4BP1,MED17,PRKG1,HTR7,KCNIP2,CNTN1,MSH2
GO:BP	regulation of microtubule-based process	GO:0032886	1	0	162	76	1	13888	CEP97
GO:BP	regulation of actin cytoskeleton organization	GO:0032956	1	0	198	76	1	13888	IQGAP2
GO:BP	regulation of actin filament-based process	GO:0032970	1	0	218	76	1	13888	IQGAP2
GO:BP	protein-containing complex disassembly	GO:0032984	1	0	130	76	1	13888	STX17
GO:BP	cellular component morphogenesis	GO:0032989	1	0	399	76	3	13888	SPG11,PRKG1,CNTN1
GO:BP	cell part morphogenesis	GO:0032990	1	0	343	76	2	13888	SPG11,PRKG1
GO:BP	muscle cell proliferation	GO:0033002	1	0	87	76	1	13888	PRKG1
GO:BP	macromolecule localization	GO:0033036	1	0	1575	76	11	13888	DVL3,AP2M1,F2RL2,STX17,SPG11,CTDSPL2,IMMP2L,CNTNAP2,ESYT2,HSP90B1,MSH2
GO:BP	regulation of organelle organization	GO:0033043	1	0	689	76	6	13888	CEP97,TAPT1,IQGAP2,PATL2,SEPTIN7,ARMH3
GO:BP	mitochondrial respiratory chain complex assembly	GO:0033108	1	0	54	76	1	13888	IMMP2L
GO:BP	regulation of intracellular protein transport	GO:0033157	1	0	115	76	1	13888	CTDSPL2
GO:BP	secretion by cell	GO:0032940	1	0	412	76	1	13888	F2RL2
GO:BP	iron import into cell	GO:0033212	1	0	5	76	1	13888	SLC39A8
GO:BP	protein modification by small protein conjugation	GO:0032446	1	0	425	76	4	13888	PCNP,UBE2E3,BAG5,N4BP1
GO:BP	regulation of proteasomal ubiquitin-dependent protein catabolic process	GO:0032434	1	0	82	76	2	13888	BAG5,N4BP1
GO:BP	negative regulation of protein modification process	GO:0031400	1	0	255	76	2	13888	BAG5,N4BP1
GO:BP	positive regulation of protein modification process	GO:0031401	1	0	530	76	1	13888	DVL3
GO:BP	protein-containing complex localization	GO:0031503	1	0	90	76	1	13888	AP2M1
GO:BP	actin cytoskeleton reorganization	GO:0031532	1	0	69	76	1	13888	IQGAP2
GO:BP	DNA integrity checkpoint signaling	GO:0031570	1	0	76	76	1	13888	MSH2
GO:BP	mitotic intra-S DNA damage checkpoint signaling	GO:0031573	1	0	8	76	1	13888	MSH2
GO:BP	receptor internalization	GO:0031623	1	0	60	76	1	13888	AP2M1
GO:BP	regulation of protein stability	GO:0031647	1	0	170	76	2	13888	DVL3,BAG5
GO:BP	TOR signaling	GO:0031929	1	0	86	76	1	13888	LAMTOR3
GO:BP	regulation of TOR signaling	GO:0032006	1	0	76	76	1	13888	LAMTOR3
GO:BP	negative regulation of proteasomal ubiquitin-dependent protein catabolic process	GO:0032435	1	0	25	76	2	13888	BAG5,N4BP1
GO:BP	ARF protein signal transduction	GO:0032011	1	0	17	76	1	13888	PSD2
GO:BP	positive regulation of insulin secretion	GO:0032024	1	0	44	76	1	13888	F2RL2
GO:BP	positive regulation of protein binding	GO:0032092	1	0	56	76	1	13888	MARK3
GO:BP	regulation of response to external stimulus	GO:0032101	1	0	547	76	3	13888	SLC39A8,N4BP1,PRKG1
GO:BP	negative regulation of response to external stimulus	GO:0032102	1	0	199	76	2	13888	SLC39A8,PRKG1
GO:BP	methylation	GO:0032259	1	0	188	76	2	13888	TRMT10C,TRMT61A
GO:BP	myelin assembly	GO:0032288	1	0	13	76	1	13888	CNTN1
GO:BP	central nervous system myelin formation	GO:0032289	1	0	4	76	1	13888	CNTN1
GO:BP	axon ensheathment in central nervous system	GO:0032291	1	0	14	76	1	13888	CNTN1
GO:BP	regulation of intracellular transport	GO:0032386	1	0	176	76	1	13888	CTDSPL2
GO:BP	positive regulation of intracellular transport	GO:0032388	1	0	96	76	1	13888	CTDSPL2
GO:BP	regulation of ARF protein signal transduction	GO:0032012	1	0	17	76	1	13888	PSD2
GO:CC	tRNA methyltransferase complex	GO:0043527	0.0654552	1.18406	5	63	2	11585	TRMT10C,TRMT61A
GO:CC	cytoplasm	GO:0005737	0.597392	0.22374	5613	63	42	11585	EIF2B5,DVL3,AP2M1,ALG3,TRMT10C,SENP7,SLC39A8,DNAJB14,TAPT1,MRPS27,PTCD2,IQGAP2,CHSY3,ACSL6,STX17,ERP44,PATL2,SPG11,EIF3J,CASC4,MARK3,CKB,BAG5,SEPTIN7,IMMP2L,CNTNAP2,ESYT2,DENND2D,NFATC3,DUS2,TOX3,N4BP1,TAF1D,PRKG1,KCNIP2,ARMH3,HSP90B1,MXD1,UROC1,SLC41A3,ALDH1L1,COQ8A
GO:CC	transmembrane transporter complex	GO:1902495	1	0	225	63	2	11585	CNTNAP2,KCNIP2
GO:CC	endoribonuclease complex	GO:1902555	1	0	22	63	1	11585	TRMT10C
GO:CC	endonuclease complex	GO:1905348	1	0	27	63	1	11585	TRMT10C
GO:CC	transferase complex	GO:1990234	1	0	526	63	2	11585	TRMT10C,TRMT61A
GO:CC	transporter complex	GO:1990351	1	0	237	63	2	11585	CNTNAP2,KCNIP2
GO:CC	ribonucleoprotein complex	GO:1990904	1	0	1015	63	4	11585	TRMT10C,MRPS27,MRPL22,SNRNP27
GO:CC	catalytic complex	GO:1902494	1	0	1114	63	3	11585	TRMT10C,TRMT61A,IMMP2L
GO:CC	intracellular protein-containing complex	GO:0140535	1	0	583	63	1	11585	TRMT10C
GO:CC	nuclear protein-containing complex	GO:0140513	1	0	1314	63	5	11585	TAF1D,MED17,MSH2,SNRNP27,MXD1
GO:CC	Sm-like protein family complex	GO:0120114	1	0	580	63	1	11585	SNRNP27
GO:CC	intracellular vesicle	GO:0097708	1	0	819	63	3	11585	AP2M1,SPG11,CNTNAP2
GO:CC	9+2 motile cilium	GO:0097729	1	0	104	63	1	11585	SEPTIN7
GO:CC	non-motile cilium	GO:0097730	1	0	73	63	1	11585	SEPTIN7
GO:CC	bounding membrane of organelle	GO:0098588	1	0	568	63	4	11585	AP2M1,SLC39A8,STX17,ARMH3
GO:CC	plasma membrane region	GO:0098590	1	0	544	63	6	11585	AP2M1,SLC39A8,F2RL2,PSD2,CNTNAP2,CNTN1
GO:CC	chromosomal region	GO:0098687	1	0	189	63	1	11585	MEIKIN
GO:CC	Golgi apparatus subcompartment	GO:0098791	1	0	143	63	1	11585	CHSY3
GO:CC	presynapse	GO:0098793	1	0	163	63	1	11585	CNTN1
GO:CC	postsynapse	GO:0098794	1	0	235	63	2	11585	PSD2,CNTN1
GO:CC	membrane protein complex	GO:0098796	1	0	760	63	5	11585	AP2M1,STX17,IMMP2L,CNTNAP2,KCNIP2
GO:CC	plasma membrane protein complex	GO:0098797	1	0	364	63	3	11585	AP2M1,CNTNAP2,KCNIP2
GO:CC	inner mitochondrial membrane protein complex	GO:0098800	1	0	102	63	1	11585	IMMP2L
GO:CC	endoplasmic reticulum subcompartment	GO:0098827	1	0	294	63	4	11585	ALG3,STX17,ERP44,HSP90B1
GO:CC	lytic vacuole membrane	GO:0098852	1	0	93	63	1	11585	SLC39A8
GO:CC	actin-based cell projection	GO:0098858	1	0	105	63	1	11585	IQGAP2
GO:CC	glutamatergic synapse	GO:0098978	1	0	236	63	2	11585	AP2M1,PSD2
GO:CC	vesicle tethering complex	GO:0099023	1	0	51	63	1	11585	STX17
GO:CC	supramolecular complex	GO:0099080	1	0	602	63	2	11585	MEIKIN,PATL2
GO:CC	cytoplasmic region	GO:0099568	1	0	92	63	1	11585	SEPTIN7
GO:CC	cellular anatomical entity	GO:0110165	1	0	11264	63	62	11585	EIF2B5,DVL3,AP2M1,ALG3,CEP97,ZBTB11,TRMT10C,SENP7,SLC39A8,DNAJB14,DAPP1,NAP1L5,TAPT1,MRPS27,PTCD2,IQGAP2,F2RL2,CHSY3,MEIKIN,ACSL6,PSD2,MRPL22,STX17,ERP44,UBE2E3,PATL2,SPG11,EIF3J,CTDSPL2,CASC4,MARK3,CKB,TRMT61A,BAG5,SEPTIN7,IMMP2L,CNTNAP2,ESYT2,CEPT1,DENND2D,NFATC3,DUS2,TOX3,N4BP1,TAF1D,MED17,PRKG1,KCNIP2,ARMH3,CNTN1,TDG,HSP90B1,MIER1,MSH2,SNRNP27,MXD1,NR2C2,FGD5,UROC1,SLC41A3,ALDH1L1,COQ8A
GO:CC	plasma membrane bounded cell projection	GO:0120025	1	0	937	63	7	11585	TAPT1,IQGAP2,PSD2,SPG11,MARK3,SEPTIN7,CNTNAP2
GO:CC	mitochondrial protein-containing complex	GO:0098798	1	0	183	63	3	11585	TRMT10C,MRPS27,IMMP2L
GO:CC	spliceosomal tri-snRNP complex	GO:0097526	1	0	473	63	1	11585	SNRNP27
GO:CC	spliceosomal snRNP complex	GO:0097525	1	0	567	63	1	11585	SNRNP27
GO:CC	contractile actin filament bundle	GO:0097517	1	0	34	63	1	11585	SEPTIN7
GO:CC	dendritic tree	GO:0097447	1	0	160	63	3	11585	PSD2,SPG11,MARK3
GO:CC	leading edge membrane	GO:0031256	1	0	64	63	2	11585	PSD2,CNTNAP2
GO:CC	cytoplasmic vesicle	GO:0031410	1	0	816	63	3	11585	AP2M1,SPG11,CNTNAP2
GO:CC	motile cilium	GO:0031514	1	0	131	63	1	11585	SEPTIN7
GO:CC	tRNA (m1A) methyltransferase complex	GO:0031515	1	0	3	63	1	11585	TRMT61A
GO:CC	mitochondrial membrane	GO:0031966	1	0	301	63	2	11585	IMMP2L,SLC41A3
GO:CC	organelle envelope	GO:0031967	1	0	562	63	2	11585	IMMP2L,SLC41A3
GO:CC	membrane-enclosed lumen	GO:0031974	1	0	3189	63	18	11585	ZBTB11,TRMT10C,TAPT1,MRPS27,ERP44,SPG11,CTDSPL2,DENND2D,NFATC3,TOX3,N4BP1,TAF1D,TDG,HSP90B1,MIER1,MSH2,MXD1,NR2C2
GO:CC	envelope	GO:0031975	1	0	562	63	2	11585	IMMP2L,SLC41A3
GO:CC	nuclear lumen	GO:0031981	1	0	2995	63	16	11585	ZBTB11,TRMT10C,TAPT1,MRPS27,SPG11,CTDSPL2,DENND2D,NFATC3,TOX3,N4BP1,TAF1D,TDG,MIER1,MSH2,MXD1,NR2C2
GO:CC	vesicle	GO:0031982	1	0	892	63	3	11585	AP2M1,SPG11,CNTNAP2
GO:CC	organelle subcompartment	GO:0031984	1	0	430	63	5	11585	ALG3,CHSY3,STX17,ERP44,HSP90B1
GO:CC	Golgi cisterna	GO:0031985	1	0	29	63	1	11585	CHSY3
GO:CC	cell division site	GO:0032153	1	0	24	63	1	11585	PSD2
GO:CC	cleavage furrow	GO:0032154	1	0	21	63	1	11585	PSD2
GO:CC	septin cytoskeleton	GO:0032156	1	0	6	63	1	11585	SEPTIN7
GO:CC	mismatch repair complex	GO:0032300	1	0	6	63	1	11585	MSH2
GO:CC	MutSalpha complex	GO:0032301	1	0	1	63	1	11585	MSH2
GO:CC	MutSbeta complex	GO:0032302	1	0	2	63	1	11585	MSH2
GO:CC	actin filament bundle	GO:0032432	1	0	36	63	1	11585	SEPTIN7
GO:CC	Golgi cisterna membrane	GO:0032580	1	0	12	63	1	11585	CHSY3
GO:CC	ruffle membrane	GO:0032587	1	0	43	63	1	11585	PSD2
GO:CC	cell projection membrane	GO:0031253	1	0	127	63	2	11585	PSD2,CNTNAP2
GO:CC	cell leading edge	GO:0031252	1	0	192	63	3	11585	IQGAP2,PSD2,CNTNAP2
GO:CC	SNARE complex	GO:0031201	1	0	19	63	1	11585	STX17
GO:CC	septin complex	GO:0031105	1	0	5	63	1	11585	SEPTIN7
GO:CC	clathrin coat of endocytic vesicle	GO:0030128	1	0	8	63	1	11585	AP2M1
GO:CC	clathrin adaptor complex	GO:0030131	1	0	21	63	1	11585	AP2M1
GO:CC	clathrin coat of coated pit	GO:0030132	1	0	12	63	1	11585	AP2M1
GO:CC	coated vesicle	GO:0030135	1	0	88	63	1	11585	AP2M1
GO:CC	clathrin-coated vesicle	GO:0030136	1	0	59	63	1	11585	AP2M1
GO:CC	endocytic vesicle	GO:0030139	1	0	97	63	1	11585	AP2M1
GO:CC	filopodium	GO:0030175	1	0	42	63	1	11585	IQGAP2
GO:CC	junctional membrane complex	GO:0030314	1	0	5	63	1	11585	BAG5
GO:CC	axon	GO:0030424	1	0	194	63	2	11585	SPG11,CNTNAP2
GO:CC	dendrite	GO:0030425	1	0	159	63	3	11585	PSD2,SPG11,MARK3
GO:CC	neuron projection membrane	GO:0032589	1	0	11	63	1	11585	CNTNAP2
GO:CC	midbody	GO:0030496	1	0	105	63	1	11585	HSP90B1
GO:CC	cytoplasmic vesicle membrane	GO:0030659	1	0	280	63	1	11585	AP2M1
GO:CC	coated vesicle membrane	GO:0030662	1	0	42	63	1	11585	AP2M1
GO:CC	clathrin-coated vesicle membrane	GO:0030665	1	0	19	63	1	11585	AP2M1
GO:CC	endocytic vesicle membrane	GO:0030666	1	0	20	63	1	11585	AP2M1
GO:CC	clathrin-coated endocytic vesicle membrane	GO:0030669	1	0	9	63	1	11585	AP2M1
GO:CC	axolemma	GO:0030673	1	0	5	63	1	11585	CNTNAP2
GO:CC	ribonuclease P complex	GO:0030677	1	0	12	63	1	11585	TRMT10C
GO:CC	mitochondrial ribonuclease P complex	GO:0030678	1	0	2	63	1	11585	TRMT10C
GO:CC	HOPS complex	GO:0030897	1	0	9	63	1	11585	STX17
GO:CC	organelle membrane	GO:0031090	1	0	1182	63	10	11585	AP2M1,ALG3,SLC39A8,CHSY3,STX17,ERP44,IMMP2L,ARMH3,HSP90B1,SLC41A3
GO:CC	small nuclear ribonucleoprotein complex	GO:0030532	1	0	573	63	1	11585	SNRNP27
GO:CC	plasma membrane bounded cell projection cytoplasm	GO:0032838	1	0	77	63	1	11585	SEPTIN7
GO:CC	protein-containing complex	GO:0032991	1	0	4003	63	23	11585	EIF2B5,AP2M1,CEP97,TRMT10C,MRPS27,F2RL2,MRPL22,STX17,EIF3J,TRMT61A,BAG5,SEPTIN7,IMMP2L,CNTNAP2,TAF1D,MED17,KCNIP2,HSP90B1,NT5DC3,MIER1,MSH2,SNRNP27,MXD1
GO:CC	centriolar satellite	GO:0034451	1	0	89	63	1	11585	TAF1D
GO:CC	mitochondria-associated endoplasmic reticulum membrane	GO:0044233	1	0	16	63	1	11585	STX17
GO:CC	cell body	GO:0044297	1	0	165	63	1	11585	PSD2
GO:CC	main axon	GO:0044304	1	0	23	63	1	11585	CNTNAP2
GO:CC	ribosomal subunit	GO:0044391	1	0	96	63	2	11585	MRPS27,MRPL22
GO:CC	apical part of cell	GO:0045177	1	0	209	63	2	11585	SLC39A8,F2RL2
GO:CC	basal part of cell	GO:0045178	1	0	136	63	1	11585	SLC39A8
GO:CC	synapse	GO:0045202	1	0	580	63	4	11585	AP2M1,PSD2,SPG11,CNTN1
GO:CC	postsynaptic membrane	GO:0045211	1	0	100	63	1	11585	CNTN1
GO:CC	clathrin-coated endocytic vesicle	GO:0045334	1	0	16	63	1	11585	AP2M1
GO:CC	U4/U6 x U5 tri-snRNP complex	GO:0046540	1	0	473	63	1	11585	SNRNP27
GO:CC	organelle membrane contact site	GO:0044232	1	0	32	63	1	11585	STX17
GO:CC	perinuclear region of cytoplasm	GO:0048471	1	0	295	63	2	11585	BAG5,HSP90B1
GO:CC	intracellular organelle lumen	GO:0070013	1	0	3189	63	18	11585	ZBTB11,TRMT10C,TAPT1,MRPS27,ERP44,SPG11,CTDSPL2,DENND2D,NFATC3,TOX3,N4BP1,TAF1D,TDG,HSP90B1,MIER1,MSH2,MXD1,NR2C2
GO:CC	Mad-Max complex	GO:0070443	1	0	2	63	1	11585	MXD1
GO:CC	core mediator complex	GO:0070847	1	0	16	63	1	11585	MED17
GO:CC	cell periphery	GO:0071944	1	0	2489	63	16	11585	AP2M1,SLC39A8,DAPP1,F2RL2,PSD2,SPG11,MARK3,SEPTIN7,CNTNAP2,ESYT2,PRKG1,KCNIP2,CNTN1,TDG,FGD5,SLC41A3
GO:CC	mitotic spindle	GO:0072686	1	0	105	63	1	11585	TAF1D
GO:CC	RNA polymerase II transcription repressor complex	GO:0090571	1	0	9	63	1	11585	MXD1
GO:CC	RNA polymerase II transcription regulator complex	GO:0090575	1	0	146	63	1	11585	MED17
GO:CC	ciliary plasm	GO:0097014	1	0	72	63	1	11585	SEPTIN7
GO:CC	synaptic membrane	GO:0097060	1	0	137	63	1	11585	CNTN1
GO:CC	sperm annulus	GO:0097227	1	0	4	63	1	11585	SEPTIN7
GO:CC	coated membrane	GO:0048475	1	0	69	63	1	11585	AP2M1
GO:CC	receptor complex	GO:0043235	1	0	225	63	1	11585	NT5DC3
GO:CC	intracellular non-membrane-bounded organelle	GO:0043232	1	0	3250	63	13	11585	DVL3,CEP97,TRMT10C,TAPT1,MRPS27,MEIKIN,MRPL22,PATL2,SPG11,SEPTIN7,N4BP1,TAF1D,MXD1
GO:CC	monoatomic ion channel complex	GO:0034702	1	0	169	63	2	11585	CNTNAP2,KCNIP2
GO:CC	cation channel complex	GO:0034703	1	0	132	63	2	11585	CNTNAP2,KCNIP2
GO:CC	potassium channel complex	GO:0034705	1	0	60	63	2	11585	CNTNAP2,KCNIP2
GO:CC	methyltransferase complex	GO:0034708	1	0	74	63	2	11585	TRMT10C,TRMT61A
GO:CC	ribonucleoprotein granule	GO:0035770	1	0	128	63	1	11585	PATL2
GO:CC	ciliary basal body	GO:0036064	1	0	102	63	1	11585	TAPT1
GO:CC	sperm flagellum	GO:0036126	1	0	95	63	1	11585	SEPTIN7
GO:CC	cytoplasmic ribonucleoprotein granule	GO:0036464	1	0	118	63	1	11585	PATL2
GO:CC	somatodendritic compartment	GO:0036477	1	0	246	63	3	11585	PSD2,SPG11,MARK3
GO:CC	nuclear outer membrane-endoplasmic reticulum membrane network	GO:0042175	1	0	300	63	4	11585	ALG3,STX17,ERP44,HSP90B1
GO:CC	organelle lumen	GO:0043233	1	0	3189	63	18	11585	ZBTB11,TRMT10C,TAPT1,MRPS27,ERP44,SPG11,CTDSPL2,DENND2D,NFATC3,TOX3,N4BP1,TAF1D,TDG,HSP90B1,MIER1,MSH2,MXD1,NR2C2
GO:CC	actomyosin	GO:0042641	1	0	38	63	1	11585	SEPTIN7
GO:CC	mitochondrial inner membrane peptidase complex	GO:0042720	1	0	1	63	1	11585	IMMP2L
GO:CC	presynaptic membrane	GO:0042734	1	0	50	63	1	11585	CNTN1
GO:CC	cell projection	GO:0042995	1	0	952	63	7	11585	TAPT1,IQGAP2,PSD2,SPG11,MARK3,SEPTIN7,CNTNAP2
GO:CC	neuron projection	GO:0043005	1	0	429	63	4	11585	PSD2,SPG11,MARK3,CNTNAP2
GO:CC	neuronal cell body	GO:0043025	1	0	136	63	1	11585	PSD2
GO:CC	organelle	GO:0043226	1	0	8309	63	47	11585	EIF2B5,DVL3,AP2M1,ALG3,CEP97,ZBTB11,TRMT10C,SENP7,SLC39A8,DNAJB14,NAP1L5,TAPT1,MRPS27,PTCD2,CHSY3,MEIKIN,ACSL6,MRPL22,STX17,ERP44,UBE2E3,PATL2,SPG11,CTDSPL2,CASC4,CKB,BAG5,SEPTIN7,IMMP2L,CNTNAP2,DENND2D,NFATC3,TOX3,N4BP1,TAF1D,MED17,PRKG1,ARMH3,TDG,HSP90B1,MIER1,MSH2,SNRNP27,MXD1,NR2C2,SLC41A3,COQ8A
GO:CC	membrane-bounded organelle	GO:0043227	1	0	7299	63	43	11585	EIF2B5,AP2M1,ALG3,ZBTB11,TRMT10C,SENP7,SLC39A8,DNAJB14,NAP1L5,TAPT1,MRPS27,PTCD2,CHSY3,ACSL6,STX17,ERP44,UBE2E3,PATL2,SPG11,CTDSPL2,CASC4,CKB,BAG5,SEPTIN7,IMMP2L,CNTNAP2,DENND2D,NFATC3,TOX3,N4BP1,TAF1D,MED17,PRKG1,ARMH3,TDG,HSP90B1,MIER1,MSH2,SNRNP27,MXD1,NR2C2,SLC41A3,COQ8A
GO:CC	non-membrane-bounded organelle	GO:0043228	1	0	3251	63	13	11585	DVL3,CEP97,TRMT10C,TAPT1,MRPS27,MEIKIN,MRPL22,PATL2,SPG11,SEPTIN7,N4BP1,TAF1D,MXD1
GO:CC	intracellular organelle	GO:0043229	1	0	8110	63	47	11585	EIF2B5,DVL3,AP2M1,ALG3,CEP97,ZBTB11,TRMT10C,SENP7,SLC39A8,DNAJB14,NAP1L5,TAPT1,MRPS27,PTCD2,CHSY3,MEIKIN,ACSL6,MRPL22,STX17,ERP44,UBE2E3,PATL2,SPG11,CTDSPL2,CASC4,CKB,BAG5,SEPTIN7,IMMP2L,CNTNAP2,DENND2D,NFATC3,TOX3,N4BP1,TAF1D,MED17,PRKG1,ARMH3,TDG,HSP90B1,MIER1,MSH2,SNRNP27,MXD1,NR2C2,SLC41A3,COQ8A
GO:CC	intracellular membrane-bounded organelle	GO:0043231	1	0	7022	63	43	11585	EIF2B5,AP2M1,ALG3,ZBTB11,TRMT10C,SENP7,SLC39A8,DNAJB14,NAP1L5,TAPT1,MRPS27,PTCD2,CHSY3,ACSL6,STX17,ERP44,UBE2E3,PATL2,SPG11,CTDSPL2,CASC4,CKB,BAG5,SEPTIN7,IMMP2L,CNTNAP2,DENND2D,NFATC3,TOX3,N4BP1,TAF1D,MED17,PRKG1,ARMH3,TDG,HSP90B1,MIER1,MSH2,SNRNP27,MXD1,NR2C2,SLC41A3,COQ8A
GO:CC	mitochondrial nucleoid	GO:0042645	1	0	29	63	1	11585	TRMT10C
GO:CC	clathrin vesicle coat	GO:0030125	1	0	15	63	1	11585	AP2M1
GO:CC	AP-2 adaptor complex	GO:0030122	1	0	7	63	1	11585	AP2M1
GO:CC	vesicle coat	GO:0030120	1	0	35	63	1	11585	AP2M1
GO:CC	AP-type membrane coat adaptor complex	GO:0030119	1	0	34	63	1	11585	AP2M1
GO:CC	kinetochore	GO:0000776	1	0	84	63	1	11585	MEIKIN
GO:CC	condensed chromosome, centromeric region	GO:0000779	1	0	91	63	1	11585	MEIKIN
GO:CC	chromatin	GO:0000785	1	0	474	63	2	11585	DVL3,MXD1
GO:CC	condensed chromosome	GO:0000793	1	0	153	63	1	11585	MEIKIN
GO:CC	P-body	GO:0000932	1	0	39	63	1	11585	PATL2
GO:CC	stress fiber	GO:0001725	1	0	34	63	1	11585	SEPTIN7
GO:CC	ruffle	GO:0001726	1	0	88	63	1	11585	PSD2
GO:CC	cellular_component	GO:0005575	1	0	11585	63	63	11585	EIF2B5,DVL3,AP2M1,ALG3,CEP97,ZBTB11,TRMT10C,SENP7,SLC39A8,DNAJB14,DAPP1,NAP1L5,TAPT1,MRPS27,PTCD2,IQGAP2,F2RL2,CHSY3,MEIKIN,ACSL6,PSD2,MRPL22,STX17,ERP44,UBE2E3,PATL2,SPG11,EIF3J,CTDSPL2,CASC4,MARK3,CKB,TRMT61A,BAG5,SEPTIN7,IMMP2L,CNTNAP2,ESYT2,CEPT1,DENND2D,NFATC3,DUS2,TOX3,N4BP1,TAF1D,MED17,PRKG1,KCNIP2,ARMH3,CNTN1,TDG,HSP90B1,NT5DC3,MIER1,MSH2,SNRNP27,MXD1,NR2C2,FGD5,UROC1,SLC41A3,ALDH1L1,COQ8A
GO:CC	intracellular anatomical structure	GO:0005622	1	0	9075	63	56	11585	EIF2B5,DVL3,AP2M1,ALG3,CEP97,ZBTB11,TRMT10C,SENP7,SLC39A8,DNAJB14,NAP1L5,TAPT1,MRPS27,PTCD2,IQGAP2,CHSY3,MEIKIN,ACSL6,MRPL22,STX17,ERP44,UBE2E3,PATL2,SPG11,EIF3J,CTDSPL2,CASC4,MARK3,CKB,TRMT61A,BAG5,SEPTIN7,IMMP2L,CNTNAP2,ESYT2,DENND2D,NFATC3,DUS2,TOX3,N4BP1,TAF1D,MED17,PRKG1,KCNIP2,ARMH3,TDG,HSP90B1,MIER1,MSH2,SNRNP27,MXD1,NR2C2,UROC1,SLC41A3,ALDH1L1,COQ8A
GO:CC	nucleus	GO:0005634	1	0	4807	63	25	11585	EIF2B5,ZBTB11,TRMT10C,SENP7,NAP1L5,TAPT1,MRPS27,UBE2E3,PATL2,SPG11,CTDSPL2,BAG5,SEPTIN7,DENND2D,NFATC3,TOX3,N4BP1,TAF1D,MED17,TDG,MIER1,MSH2,SNRNP27,MXD1,NR2C2
GO:CC	nucleoplasm	GO:0005654	1	0	2332	63	14	11585	ZBTB11,TRMT10C,TAPT1,CTDSPL2,DENND2D,NFATC3,TOX3,N4BP1,TAF1D,TDG,MIER1,MSH2,MXD1,NR2C2
GO:CC	transcription regulator complex	GO:0005667	1	0	302	63	4	11585	TAF1D,MED17,MIER1,MXD1
GO:CC	RNA polymerase transcription factor SL1 complex	GO:0005668	1	0	3	63	1	11585	TAF1D
GO:CC	chromosome	GO:0005694	1	0	803	63	3	11585	DVL3,MEIKIN,MXD1
GO:CC	nucleolus	GO:0005730	1	0	954	63	4	11585	MRPS27,SPG11,N4BP1,TAF1D
GO:CC	mitochondrion	GO:0005739	1	0	872	63	10	11585	TRMT10C,MRPS27,PTCD2,STX17,CKB,BAG5,IMMP2L,MXD1,SLC41A3,COQ8A
GO:CC	mitochondrial envelope	GO:0005740	1	0	331	63	2	11585	IMMP2L,SLC41A3
GO:CC	mitochondrial inner membrane	GO:0005743	1	0	196	63	2	11585	IMMP2L,SLC41A3
GO:CC	mitochondrial matrix	GO:0005759	1	0	144	63	2	11585	TRMT10C,MRPS27
GO:CC	mitochondrial ribosome	GO:0005761	1	0	50	63	1	11585	MRPS27
GO:CC	mitochondrial small ribosomal subunit	GO:0005763	1	0	13	63	1	11585	MRPS27
GO:CC	chromosome, centromeric region	GO:0000775	1	0	124	63	1	11585	MEIKIN
GO:CC	autophagosome membrane	GO:0000421	1	0	20	63	1	11585	STX17
GO:CC	lytic vacuole	GO:0000323	1	0	213	63	1	11585	SLC39A8
GO:CC	organellar small ribosomal subunit	GO:0000314	1	0	13	63	1	11585	MRPS27
GO:CC	lysosome	GO:0005764	1	0	213	63	1	11585	SLC39A8
GO:CC	RNA polymerase I transcription regulator complex	GO:0000120	1	0	4	63	1	11585	TAF1D
GO:CC	Golgi membrane	GO:0000139	1	0	112	63	1	11585	ARMH3
GO:CC	organellar ribosome	GO:0000313	1	0	50	63	1	11585	MRPS27
GO:CC	lysosomal membrane	GO:0005765	1	0	93	63	1	11585	SLC39A8
GO:CC	endosome	GO:0005768	1	0	411	63	1	11585	CNTNAP2
GO:CC	early endosome	GO:0005769	1	0	160	63	1	11585	CNTNAP2
GO:CC	basal plasma membrane	GO:0009925	1	0	122	63	1	11585	SLC39A8
GO:CC	cell surface	GO:0009986	1	0	377	63	3	11585	IQGAP2,ERP44,CNTNAP2
GO:CC	endomembrane system	GO:0012505	1	0	1945	63	12	11585	AP2M1,ALG3,DNAJB14,CHSY3,ACSL6,STX17,ERP44,CASC4,CNTNAP2,PRKG1,ARMH3,HSP90B1
GO:CC	vesicle membrane	GO:0012506	1	0	289	63	1	11585	AP2M1
GO:CC	actin cytoskeleton	GO:0015629	1	0	296	63	1	11585	SEPTIN7
GO:CC	microtubule cytoskeleton	GO:0015630	1	0	812	63	3	11585	CEP97,TAPT1,TAF1D
GO:CC	large ribosomal subunit	GO:0015934	1	0	66	63	1	11585	MRPL22
GO:CC	small ribosomal subunit	GO:0015935	1	0	31	63	1	11585	MRPS27
GO:CC	membrane	GO:0016020	1	0	3903	63	23	11585	AP2M1,ALG3,SLC39A8,DAPP1,F2RL2,CHSY3,PSD2,STX17,ERP44,SPG11,MARK3,IMMP2L,CNTNAP2,ESYT2,CEPT1,PRKG1,KCNIP2,ARMH3,CNTN1,TDG,HSP90B1,FGD5,SLC41A3
GO:CC	inclusion body	GO:0016234	1	0	52	63	1	11585	BAG5
GO:CC	nucleoid	GO:0009295	1	0	29	63	1	11585	TRMT10C
GO:CC	basolateral plasma membrane	GO:0016323	1	0	108	63	1	11585	SLC39A8
GO:CC	sarcoplasm	GO:0016528	1	0	36	63	1	11585	BAG5
GO:CC	mediator complex	GO:0016592	1	0	32	63	1	11585	MED17
GO:CC	nuclear body	GO:0016604	1	0	524	63	1	11585	N4BP1
GO:CC	PML body	GO:0016605	1	0	48	63	1	11585	N4BP1
GO:CC	transcription repressor complex	GO:0017053	1	0	44	63	2	11585	MIER1,MXD1
GO:CC	organelle inner membrane	GO:0019866	1	0	220	63	2	11585	IMMP2L,SLC41A3
GO:CC	lamellipodium	GO:0030027	1	0	93	63	1	11585	IQGAP2
GO:CC	cell junction	GO:0030054	1	0	977	63	4	11585	AP2M1,PSD2,SPG11,CNTN1
GO:CC	membrane coat	GO:0030117	1	0	69	63	1	11585	AP2M1
GO:CC	clathrin coat	GO:0030118	1	0	31	63	1	11585	AP2M1
GO:CC	apical plasma membrane	GO:0016324	1	0	162	63	2	11585	SLC39A8,F2RL2
GO:CC	voltage-gated potassium channel complex	GO:0008076	1	0	53	63	2	11585	CNTNAP2,KCNIP2
GO:CC	axoneme	GO:0005930	1	0	72	63	1	11585	SEPTIN7
GO:CC	vacuole	GO:0005773	1	0	273	63	2	11585	SLC39A8,STX17
GO:CC	vacuolar membrane	GO:0005774	1	0	126	63	2	11585	SLC39A8,STX17
GO:CC	autophagosome	GO:0005776	1	0	55	63	1	11585	STX17
GO:CC	endoplasmic reticulum	GO:0005783	1	0	755	63	6	11585	ALG3,DNAJB14,ACSL6,STX17,ERP44,HSP90B1
GO:CC	endoplasmic reticulum lumen	GO:0005788	1	0	30	63	2	11585	ERP44,HSP90B1
GO:CC	endoplasmic reticulum membrane	GO:0005789	1	0	287	63	4	11585	ALG3,STX17,ERP44,HSP90B1
GO:CC	endoplasmic reticulum-Golgi intermediate compartment	GO:0005793	1	0	32	63	2	11585	STX17,ERP44
GO:CC	Golgi apparatus	GO:0005794	1	0	705	63	5	11585	CHSY3,CASC4,CNTNAP2,PRKG1,ARMH3
GO:CC	Golgi stack	GO:0005795	1	0	42	63	1	11585	CHSY3
GO:CC	centrosome	GO:0005813	1	0	430	63	3	11585	CEP97,TAPT1,TAF1D
GO:CC	cell cortex	GO:0005938	1	0	128	63	1	11585	SEPTIN7
GO:CC	centriole	GO:0005814	1	0	92	63	1	11585	CEP97
GO:CC	spindle	GO:0005819	1	0	209	63	1	11585	TAF1D
GO:CC	cytosol	GO:0005829	1	0	2023	63	19	11585	EIF2B5,DVL3,TAPT1,SPG11,EIF3J,CKB,BAG5,ESYT2,DENND2D,NFATC3,DUS2,TOX3,N4BP1,TAF1D,ARMH3,HSP90B1,MXD1,UROC1,ALDH1L1
GO:CC	ribosome	GO:0005840	1	0	280	63	2	11585	MRPS27,MRPL22
GO:CC	eukaryotic translation initiation factor 2B complex	GO:0005851	1	0	5	63	1	11585	EIF2B5
GO:CC	eukaryotic translation initiation factor 3 complex	GO:0005852	1	0	18	63	1	11585	EIF3J
GO:CC	cytoskeleton	GO:0005856	1	0	1315	63	4	11585	CEP97,TAPT1,SEPTIN7,TAF1D
GO:CC	plasma membrane	GO:0005886	1	0	2260	63	15	11585	AP2M1,SLC39A8,DAPP1,F2RL2,PSD2,SPG11,MARK3,CNTNAP2,ESYT2,PRKG1,KCNIP2,CNTN1,TDG,FGD5,SLC41A3
GO:CC	microvillus	GO:0005902	1	0	45	63	1	11585	IQGAP2
GO:CC	clathrin-coated pit	GO:0005905	1	0	32	63	1	11585	AP2M1
GO:CC	cilium	GO:0005929	1	0	388	63	2	11585	TAPT1,SEPTIN7
GO:CC	microtubule organizing center	GO:0005815	1	0	518	63	3	11585	CEP97,TAPT1,TAF1D
KEGG	Olfactory transduction	KEGG:04740	0.000490392	3.30946	374	34	13	3888	LOC105104223,PRKG1,LOC105101012,LOC105100966,LOC105100967,LOC105101014,LOC105101015,LOC105100968,LOC105094481,LOC105094517,LOC105094521,LOC105094484,LOC105094485
KEGG	Spliceosome	KEGG:03040	1	0	76	34	1	3888	SNRNP27
KEGG	MAPK signaling pathway	KEGG:04010	1	0	118	34	1	3888	LAMTOR3
KEGG	Ras signaling pathway	KEGG:04014	1	0	104	34	1	3888	HTR7
KEGG	Calcium signaling pathway	KEGG:04020	1	0	107	34	1	3888	HTR7
KEGG	cGMP-PKG signaling pathway	KEGG:04022	1	0	70	34	1	3888	PRKG1
KEGG	Neuroactive ligand-receptor interaction	KEGG:04080	1	0	175	34	2	3888	F2RL2,HTR7
KEGG	Ubiquitin mediated proteolysis	KEGG:04120	1	0	70	34	2	3888	HERC3,UBE2E3
KEGG	SNARE interactions in vesicular transport	KEGG:04130	1	0	23	34	1	3888	STX17
KEGG	Autophagy - animal	KEGG:04140	1	0	73	34	1	3888	STX17
KEGG	Protein processing in endoplasmic reticulum	KEGG:04141	1	0	93	34	1	3888	HSP90B1
KEGG	Endocytosis	KEGG:04144	1	0	119	34	2	3888	AP2M1,PSD2
KEGG	mTOR signaling pathway	KEGG:04150	1	0	75	34	1	3888	LAMTOR3
KEGG	PI3K-Akt signaling pathway	KEGG:04151	1	0	154	34	1	3888	HSP90B1
KEGG	Ferroptosis	KEGG:04216	1	0	25	34	1	3888	SLC39A8
KEGG	Vascular smooth muscle contraction	KEGG:04270	1	0	57	34	1	3888	PRKG1
KEGG	Cell adhesion molecules	KEGG:04514	1	0	66	34	1	3888	CNTN1
KEGG	Gap junction	KEGG:04540	1	0	42	34	1	3888	PRKG1
KEGG	Complement and coagulation cascades	KEGG:04610	1	0	46	34	1	3888	F2RL2
KEGG	Platelet activation	KEGG:04611	1	0	54	34	1	3888	PRKG1
KEGG	IL-17 signaling pathway	KEGG:04657	1	0	39	34	1	3888	HSP90B1
KEGG	B cell receptor signaling pathway	KEGG:04662	1	0	29	34	1	3888	DAPP1
KEGG	Ribosome	KEGG:03010	1	0	86	34	2	3888	RPL24,MRPL22
KEGG	Metabolic pathways	KEGG:01100	1	0	798	34	3	3888	ALG3,CEPT1,UROC1
KEGG	Ether lipid metabolism	KEGG:00565	1	0	26	34	1	3888	CEPT1
KEGG	Glycerophospholipid metabolism	KEGG:00564	1	0	47	34	1	3888	CEPT1
KEGG	KEGG root term	KEGG:00000	1	0	3888	34	34	3888	AP2M1,ALG3,RPL24,SLC39A8,LAMTOR3,DAPP1,HERC3,IQGAP2,F2RL2,PSD2,MRPL22,LOC105104223,STX17,ZFP37,UBE2E3,CEPT1,MED17,PRKG1,HTR7,LOC105101012,LOC105100966,LOC105100967,LOC105101014,LOC105101015,LOC105100968,CNTN1,HSP90B1,SNRNP27,UROC1,LOC105094481,LOC105094517,LOC105094521,LOC105094484,LOC105094485
KEGG	Histidine metabolism	KEGG:00340	1	0	12	34	1	3888	UROC1
KEGG	Phosphonate and phosphinate metabolism	KEGG:00440	1	0	3	34	1	3888	CEPT1
KEGG	N-Glycan biosynthesis	KEGG:00510	1	0	32	34	1	3888	ALG3
KEGG	Various types of N-glycan biosynthesis	KEGG:00513	1	0	25	34	1	3888	ALG3
KEGG	Circadian entrainment	KEGG:04713	1	0	40	34	1	3888	PRKG1
KEGG	Thermogenesis	KEGG:04714	1	0	120	34	1	3888	PRKG1
KEGG	Serotonergic synapse	KEGG:04726	1	0	51	34	1	3888	HTR7
KEGG	Long-term depression	KEGG:04730	1	0	23	34	1	3888	PRKG1
KEGG	Regulation of actin cytoskeleton	KEGG:04810	1	0	106	34	1	3888	IQGAP2
KEGG	Estrogen signaling pathway	KEGG:04915	1	0	51	34	1	3888	HSP90B1
KEGG	Thyroid hormone synthesis	KEGG:04918	1	0	37	34	1	3888	HSP90B1
KEGG	Thyroid hormone signaling pathway	KEGG:04919	1	0	62	34	1	3888	MED17
KEGG	Regulation of lipolysis in adipocytes	KEGG:04923	1	0	25	34	1	3888	PRKG1
KEGG	Endocrine and other factor-regulated calcium reabsorption	KEGG:04961	1	0	22	34	1	3888	AP2M1
KEGG	Salivary secretion	KEGG:04970	1	0	28	34	1	3888	PRKG1
KEGG	Alzheimer disease	KEGG:05010	1	0	198	34	1	3888	SLC39A8
KEGG	Parkinson disease	KEGG:05012	1	0	138	34	1	3888	SLC39A8
KEGG	Huntington disease	KEGG:05016	1	0	164	34	1	3888	AP2M1
KEGG	Herpes simplex virus 1 infection	KEGG:05168	1	0	125	34	1	3888	ZFP37
KEGG	Coronavirus disease - COVID-19	KEGG:05171	1	0	121	34	1	3888	RPL24
KEGG	Pathways in cancer	KEGG:05200	1	0	228	34	1	3888	HSP90B1
KEGG	Chemical carcinogenesis - receptor activation	KEGG:05207	1	0	89	34	1	3888	HSP90B1
KEGG	Prostate cancer	KEGG:05215	1	0	44	34	1	3888	HSP90B1
KEGG	Lipid and atherosclerosis	KEGG:05417	1	0	93	34	1	3888	HSP90B1
KEGG	Fluid shear stress and atherosclerosis	KEGG:05418	1	0	64	34	1	3888	HSP90B1
KEGG	Salmonella infection	KEGG:05132	1	0	124	34	1	3888	HSP90B1
KEGG	Synaptic vesicle cycle	KEGG:04721	1	0	35	34	1	3888	AP2M1
HP	Hyperplasia of the maxilla	HP:0430028	0.468873	0.328945	6	23	2	4714	AP2M1,ZBTB11
HP	Brisk reflexes	HP:0001348	1	0	96	23	2	4714	SPG11,COQ8A
HP	Myoclonus	HP:0001336	1	0	337	23	2	4714	AP2M1,COQ8A
HP	Dystonia	HP:0001332	1	0	487	23	4	4714	ALG3,SLC39A8,SPG11,COQ8A
HP	Absent speech	HP:0001344	1	0	396	23	1	4714	CNTNAP2
HP	Hyperreflexia	HP:0001347	1	0	771	23	6	4714	ALG3,SLC39A8,SPG11,MED17,UROC1,COQ8A
HP	Tremor	HP:0001337	1	0	600	23	4	4714	AP2M1,SPG11,UROC1,COQ8A
HP	Craniosynostosis	HP:0001363	1	0	169	23	1	4714	SLC39A8
HP	Arthritis	HP:0001369	1	0	214	23	1	4714	EPCAM
HP	Flexion contracture	HP:0001371	1	0	767	23	8	4714	DVL3,ALG3,SLC39A8,TAPT1,SPG11,CNTN1,EPCAM,MSH2
HP	Specific learning disability	HP:0001328	1	0	265	23	2	4714	DVL3,SPG11
HP	Limitation of joint mobility	HP:0001376	1	0	407	23	1	4714	SLC39A8
HP	Joint hypermobility	HP:0001382	1	0	325	23	1	4714	SLC39A8
HP	Abnormal hip joint morphology	HP:0001384	1	0	335	23	2	4714	DVL3,SLC35D1
HP	Hip dysplasia	HP:0001385	1	0	157	23	1	4714	DVL3
HP	Abnormality of the liver	HP:0001392	1	0	1025	23	4	4714	SLC39A8,CNTNAP2,EPCAM,MSH2
HP	Cholestasis	HP:0001396	1	0	269	23	1	4714	EPCAM
HP	Abnormal joint morphology	HP:0001367	1	0	1119	23	7	4714	DVL3,ALG3,SLC39A8,SPG11,CNTN1,SLC35D1,EPCAM
HP	Joint dislocation	HP:0001373	1	0	360	23	1	4714	DVL3
HP	Muscle weakness	HP:0001324	1	0	957	23	4	4714	SLC39A8,SPG11,CNTN1,COQ8A
HP	Hepatocellular carcinoma	HP:0001402	1	0	71	23	2	4714	EPCAM,MSH2
HP	Mental deterioration	HP:0001268	1	0	328	23	2	4714	SPG11,CNTNAP2
HP	Motor delay	HP:0001270	1	0	858	23	4	4714	ZBTB11,SLC39A8,SPG11,CNTNAP2
HP	Cerebellar atrophy	HP:0001272	1	0	403	23	4	4714	ALG3,SLC39A8,CNTNAP2,COQ8A
HP	Abnormal corpus callosum morphology	HP:0001273	1	0	850	23	2	4714	ALG3,SPG11
HP	Agenesis of corpus callosum	HP:0001274	1	0	323	23	1	4714	SPG11
HP	Hypertonia	HP:0001276	1	0	1052	23	8	4714	EIF2B5,ALG3,ZBTB11,SPG11,CNTNAP2,MED17,EPCAM,MSH2
HP	Orthostatic hypotension	HP:0001278	1	0	42	23	1	4714	SPG11
HP	Areflexia	HP:0001284	1	0	285	23	3	4714	SPG11,CNTNAP2,CNTN1
HP	Spastic tetraparesis	HP:0001285	1	0	64	23	1	4714	ALG3
HP	Gait disturbance	HP:0001288	1	0	1135	23	7	4714	EIF2B5,AP2M1,SLC39A8,SPG11,EPCAM,MSH2,UROC1
HP	EEG with irregular generalized spike and wave complexes	HP:0001326	1	0	13	23	1	4714	AP2M1
HP	Generalized hypotonia	HP:0001290	1	0	773	23	5	4714	EIF2B5,AP2M1,TRMT10C,CNTNAP2,COQ8A
HP	Encephalopathy	HP:0001298	1	0	282	23	1	4714	AP2M1
HP	Parkinsonism	HP:0001300	1	0	128	23	1	4714	SPG11
HP	Dandy-Walker malformation	HP:0001305	1	0	128	23	1	4714	ALG3
HP	Dysmetria	HP:0001310	1	0	171	23	1	4714	UROC1
HP	Abnormal nervous system electrophysiology	HP:0001311	1	0	615	23	5	4714	AP2M1,ALG3,SLC39A8,CNTNAP2,MED17
HP	Reduced tendon reflexes	HP:0001315	1	0	564	23	3	4714	SPG11,CNTNAP2,CNTN1
HP	Abnormal cerebellum morphology	HP:0001317	1	0	937	23	7	4714	ALG3,ZBTB11,SLC39A8,TAPT1,SPG11,CNTNAP2,COQ8A
HP	Neonatal hypotonia	HP:0001319	1	0	192	23	1	4714	CNTN1
HP	Cerebellar vermis hypoplasia	HP:0001320	1	0	257	23	1	4714	ALG3
HP	Cerebellar hypoplasia	HP:0001321	1	0	413	23	3	4714	ALG3,ZBTB11,TAPT1
HP	Stroke	HP:0001297	1	0	154	23	1	4714	PRKG1
HP	Decreased liver function	HP:0001410	1	0	188	23	2	4714	ALG3,TRMT10C
HP	Abnormal abdomen morphology	HP:0001438	1	0	740	23	2	4714	TAPT1,CNTNAP2
HP	Hyporeflexia	HP:0001265	1	0	381	23	1	4714	CNTNAP2
HP	Abnormal heart morphology	HP:0001627	1	0	1391	23	8	4714	DVL3,ALG3,TRMT10C,TAPT1,BAG5,PRKG1,EPCAM,MSH2
HP	Ventricular septal defect	HP:0001629	1	0	475	23	2	4714	DVL3,TAPT1
HP	Atrial septal defect	HP:0001631	1	0	459	23	1	4714	DVL3
HP	Congestive heart failure	HP:0001635	1	0	222	23	1	4714	BAG5
HP	Abnormal myocardium morphology	HP:0001637	1	0	527	23	3	4714	ALG3,TAPT1,BAG5
HP	Cardiomyopathy	HP:0001638	1	0	499	23	3	4714	ALG3,TAPT1,BAG5
HP	Hypertrophic cardiomyopathy	HP:0001639	1	0	272	23	1	4714	TAPT1
HP	Cardiomegaly	HP:0001640	1	0	122	23	2	4714	TAPT1,PRKG1
HP	Patent ductus arteriosus	HP:0001643	1	0	341	23	2	4714	DVL3,PRKG1
HP	Dilated cardiomyopathy	HP:0001644	1	0	148	23	1	4714	BAG5
HP	Abnormality of the cardiovascular system	HP:0001626	1	0	2521	23	10	4714	DVL3,ALG3,TRMT10C,FAM13A,TAPT1,SPG11,BAG5,PRKG1,EPCAM,MSH2
HP	Abnormal aortic valve morphology	HP:0001646	1	0	164	23	1	4714	PRKG1
HP	Tachycardia	HP:0001649	1	0	125	23	1	4714	BAG5
HP	Abnormal heart valve morphology	HP:0001654	1	0	331	23	1	4714	PRKG1
HP	Patent foramen ovale	HP:0001655	1	0	108	23	1	4714	DVL3
HP	Aortic regurgitation	HP:0001659	1	0	94	23	1	4714	PRKG1
HP	Ventricular fibrillation	HP:0001663	1	0	53	23	1	4714	BAG5
HP	Abnormal cardiac septum morphology	HP:0001671	1	0	707	23	2	4714	DVL3,TAPT1
HP	Coronary artery atherosclerosis	HP:0001677	1	0	51	23	1	4714	PRKG1
HP	Abnormal aortic morphology	HP:0001679	1	0	353	23	2	4714	ALG3,PRKG1
HP	Coarctation of aorta	HP:0001680	1	0	127	23	1	4714	ALG3
HP	Abnormal left ventricle morphology	HP:0001711	1	0	107	23	1	4714	TRMT10C
HP	Bicuspid aortic valve	HP:0001647	1	0	106	23	1	4714	PRKG1
HP	Abnormality of the larynx	HP:0001600	1	0	198	23	1	4714	MSH2
HP	Abnormality of the nail	HP:0001597	1	0	465	23	3	4714	DVL3,ALG3,SLC35D1
HP	Alopecia	HP:0001596	1	0	218	23	1	4714	DVL3
HP	Abnormality of the musculature of the upper limbs	HP:0001446	1	0	247	23	1	4714	SPG11
HP	Broad finger	HP:0001500	1	0	122	23	1	4714	DVL3
HP	Growth abnormality	HP:0001507	1	0	2455	23	14	4714	DVL3,ALG3,TRMT10C,SLC39A8,TAPT1,SPG11,CNTNAP2,MED17,PRKG1,CNTN1,SLC35D1,EPCAM,MSH2,UROC1
HP	Failure to thrive	HP:0001508	1	0	1023	23	5	4714	ALG3,TRMT10C,SLC39A8,MED17,EPCAM
HP	Growth delay	HP:0001510	1	0	1734	23	5	4714	DVL3,SLC39A8,TAPT1,SLC35D1,UROC1
HP	Intrauterine growth retardation	HP:0001511	1	0	555	23	1	4714	TAPT1
HP	Obesity	HP:0001513	1	0	381	23	2	4714	SPG11,CNTNAP2
HP	Small for gestational age	HP:0001518	1	0	233	23	3	4714	TAPT1,CNTN1,EPCAM
HP	Death in infancy	HP:0001522	1	0	231	23	3	4714	CNTN1,EPCAM,MSH2
HP	Failure to thrive in infancy	HP:0001531	1	0	120	23	1	4714	SLC39A8
HP	Umbilical hernia	HP:0001537	1	0	284	23	2	4714	DVL3,SLC35D1
HP	Protuberant abdomen	HP:0001538	1	0	39	23	1	4714	SLC35D1
HP	Omphalocele	HP:0001539	1	0	77	23	1	4714	DVL3
HP	Ascites	HP:0001541	1	0	120	23	1	4714	TAPT1
HP	Anteriorly placed anus	HP:0001545	1	0	61	23	1	4714	DVL3
HP	Abnormal rib cage morphology	HP:0001547	1	0	370	23	2	4714	TAPT1,SLC35D1
HP	Abnormal umbilicus morphology	HP:0001551	1	0	292	23	2	4714	DVL3,SLC35D1
HP	Prenatal movement abnormality	HP:0001557	1	0	221	23	1	4714	CNTN1
HP	Decreased fetal movement	HP:0001558	1	0	210	23	1	4714	CNTN1
HP	Abnormality of the amniotic fluid	HP:0001560	1	0	423	23	3	4714	TAPT1,CNTN1,SLC35D1
HP	Polyhydramnios	HP:0001561	1	0	267	23	3	4714	TAPT1,CNTN1,SLC35D1
HP	Abnormality of the integument	HP:0001574	1	0	2484	23	8	4714	DVL3,AP2M1,ALG3,BAG5,PRKG1,SLC35D1,EPCAM,MSH2
HP	Abnormal hair morphology	HP:0001595	1	0	1235	23	2	4714	DVL3,AP2M1
HP	Abnormality of the musculature of the hand	HP:0001421	1	0	110	23	1	4714	SPG11
HP	Spastic diplegia	HP:0001264	1	0	40	23	1	4714	SPG11
HP	Spasticity	HP:0001257	1	0	852	23	6	4714	EIF2B5,ALG3,ZBTB11,SPG11,CNTNAP2,MED17
HP	Dysarthria	HP:0001260	1	0	555	23	6	4714	EIF2B5,ZBTB11,SPG11,EPCAM,MSH2,UROC1
HP	Abnormal external genitalia	HP:0000811	1	0	1100	23	3	4714	DVL3,TAPT1,SLC35D1
HP	Abnormal internal genitalia	HP:0000812	1	0	478	23	2	4714	EPCAM,MSH2
HP	Poor eye contact	HP:0000817	1	0	102	23	1	4714	CNTNAP2
HP	Abnormality of the endocrine system	HP:0000818	1	0	1284	23	5	4714	EIF2B5,ALG3,CNTNAP2,EPCAM,MSH2
HP	Abnormality of the thyroid gland	HP:0000820	1	0	450	23	2	4714	EPCAM,MSH2
HP	Hypertension	HP:0000822	1	0	341	23	1	4714	PRKG1
HP	Precocious puberty	HP:0000826	1	0	151	23	1	4714	CNTNAP2
HP	Abnormality of the hypothalamus-pituitary axis	HP:0000864	1	0	380	23	2	4714	EPCAM,MSH2
HP	Decreased fertility in females	HP:0000868	1	0	92	23	1	4714	PATL2
HP	Secondary amenorrhea	HP:0000869	1	0	60	23	1	4714	EIF2B5
HP	Hypoplastic scapulae	HP:0000882	1	0	27	23	1	4714	SLC35D1
HP	Cupped ribs	HP:0000887	1	0	25	23	1	4714	SLC35D1
HP	Abnormal clavicle morphology	HP:0000889	1	0	106	23	1	4714	SLC35D1
HP	Lateral clavicle hook	HP:0000895	1	0	15	23	1	4714	SLC35D1
HP	Anterior rib cupping	HP:0000907	1	0	16	23	1	4714	SLC35D1
HP	Beaded ribs	HP:0000923	1	0	8	23	1	4714	TAPT1
HP	Abnormality of the skeletal system	HP:0000924	1	0	3048	23	16	4714	EIF2B5,DVL3,AP2M1,ALG3,ZBTB11,SLC39A8,FAM13A,TAPT1,SPG11,CNTNAP2,MED17,PRKG1,CNTN1,SLC35D1,EPCAM,MSH2
HP	Abnormality of the vertebral column	HP:0000925	1	0	1422	23	5	4714	DVL3,TAPT1,SPG11,PRKG1,SLC35D1
HP	Platyspondyly	HP:0000926	1	0	111	23	2	4714	TAPT1,SLC35D1
HP	Abnormality of skeletal maturation	HP:0000927	1	0	370	23	1	4714	SLC35D1
HP	Abnormal skull morphology	HP:0000929	1	0	2233	23	13	4714	EIF2B5,DVL3,AP2M1,ALG3,ZBTB11,SLC39A8,TAPT1,SPG11,CNTNAP2,MED17,PRKG1,CNTN1,SLC35D1
HP	Abnormality of the urethra	HP:0000795	1	0	422	23	2	4714	DVL3,TAPT1
[truncated: 1,292 more rows]

## Sheet: TableS4_DAVID_Awrk9_iHS
Annotation Cluster 1	Enrichment Score: 4.65196577436318
Category	Term	Count	%	PValue	Genes	List Total	Pop Hits	Pop Total	Fold Enrichment	Bonferroni	Benjamini	FDR
UP_KW_BIOLOGICAL_PROCESS	KW-0552~Olfaction	15	1.910828025477707	1.3644442844480272E-7	LOC105100965, LOC105100967, LOC105100966, LOC105101015, LOC105101012, LOC105101014, LOC105104223, LOC105094517, LOC105094482, LOC105094484, LOC105094483, LOC105094521, LOC105094520, LOC105100968, LOC116150182	28	405	3728	4.931216931216931	2.1831086206569594E-6	2.1831108551168435E-6	2.1831108551168435E-6
INTERPRO	IPR000725:Olfactory receptor	18	2.2929936305732483	1.408330905066664E-7	LOC105100965, LOC105100967, LOC105100966, LOC105101015, LOC105101012, LOC105101014, LOC105104223, LOC105094517, LOC105094482, LOC105094481, LOC105094484, LOC105094483, LOC105094485, LOC105094521, LOC105094520, LOC105100968, LOC116150183, LOC116150182	97	726	18799	4.8050609184629804	2.6476272379949428E-5	2.6476621015253282E-5	2.6476621015253282E-5
UP_SEQ_FEATURE	DOMAIN:G-protein coupled receptors family 1 profile	20	2.547770700636943	1.6481702811371572E-7	LOC105100965, LOC105100967, LOC105100966, LOC105101015, LOC105101012, LOC105101014, LOC105104223, LOC105094517, LOC105094482, LOC105094481, LOC105094484, LOC105094483, HTR7, LOC105094485, LOC105094521, LOC105094520, LOC105100968, LOC116150183, LOC116150182, F2RL2	98	977	20208	4.221168508344996	1.4668609127910237E-5	1.46687155021207E-5	1.46687155021207E-5
GOTERM_MF_DIRECT	GO:0004984~olfactory receptor activity	18	2.2929936305732483	1.9501220651675048E-7	LOC105100965, LOC105100967, LOC105100966, LOC105101015, LOC105101012, LOC105101014, LOC105104223, LOC105094517, LOC105094482, LOC105094481, LOC105094484, LOC105094483, LOC105094485, LOC105094521, LOC105094520, LOC105100968, LOC116150183, LOC116150182	70	726	12821	4.541086186540731	1.0920624998078665E-5	1.0920683564938027E-5	1.0920683564938027E-5
UP_KW_BIOLOGICAL_PROCESS	KW-0716~Sensory transduction	15	1.910828025477707	2.8372007656839475E-7	LOC105100965, LOC105100967, LOC105100966, LOC105101015, LOC105101012, LOC105101014, LOC105104223, LOC105094517, LOC105094482, LOC105094484, LOC105094483, LOC105094521, LOC105094520, LOC105100968, LOC116150182	28	429	3728	4.655344655344655	4.53951156509369E-6	2.269760612547158E-6	2.269760612547158E-6
UP_KW_CELLULAR_COMPONENT	KW-1003~Cell membrane	20	2.547770700636943	3.25297045731115E-7	LOC105100965, LOC105100967, LOC105100966, LOC105101015, LOC105101012, LOC105101014, LOC105104223, LOC105094517, LOC105094482, LOC105094484, LOC105094483, HTR7, PSD2, EPCAM, LOC105094521, LOC105094520, ESYT2, LOC105100968, AP2M1, LOC116150182	54	907	9136	3.7306545796071706	4.554149011015696E-6	4.55415864023561E-6	4.55415864023561E-6
INTERPRO	IPR017452:GPCR, rhodopsin-like, 7TM	20	2.547770700636943	4.1798230998498073E-7	LOC105100965, LOC105100967, LOC105100966, LOC105101015, LOC105101012, LOC105101014, LOC105104223, LOC105094517, LOC105094482, LOC105094481, LOC105094484, LOC105094483, HTR7, LOC105094485, LOC105094521, LOC105094520, LOC105100968, LOC116150183, LOC116150182, F2RL2	97	977	18799	3.96733108928025	7.857760331841934E-5	3.045163710101592E-5	3.045163710101592E-5
INTERPRO	IPR000276:G protein-coupled receptor, rhodopsin-like	19	2.420382165605096	4.859303792715307E-7	LOC105100965, LOC105100967, LOC105100966, LOC105101015, LOC105101012, LOC105101014, LOC105104223, LOC105094517, LOC105094482, LOC105094484, LOC105094483, HTR7, LOC105094485, LOC105094521, LOC105094520, LOC105100968, LOC116150183, LOC116150182, F2RL2	97	888	18799	4.146709854184081	9.135076076360882E-5	3.045163710101592E-5	3.045163710101592E-5
KEGG_PATHWAY	cdk04740:Olfactory transduction	20	2.547770700636943	4.151397643791822E-6	LOC105100965, LOC105100967, LOC105100966, LOC105101015, LOC105101012, LOC105101014, LOC105101013, LOC105104223, LOC105094517, LOC105094482, LOC105094481, LOC105094484, LOC105094483, LOC105094485, LOC105094521, LOC105094520, LOC105100968, LOC116150183, LOC116150182, PRKG1	62	835	8349	3.225420127486961	4.15054467136855E-4	4.151397643791822E-4	4.151397643791822E-4
GOTERM_MF_DIRECT	GO:0004930~G-protein coupled receptor activity	17	2.1656050955414012	5.254500325740991E-6	LOC105100965, LOC105100967, LOC105100966, LOC105101015, LOC105101012, LOC105101014, LOC105104223, LOC105094517, LOC105094482, LOC105094484, LOC105094483, LOC105094485, LOC105094521, LOC105094520, LOC105100968, LOC116150183, LOC116150182	70	820	12821	3.7971602787456447	2.942095032109071E-4	1.4712600912074775E-4	1.4712600912074775E-4
UP_KW_MOLECULAR_FUNCTION	KW-0807~Transducer	20	2.547770700636943	1.5242485165178324E-4	LOC105100965, LOC105100967, LOC105100966, LOC105101015, LOC105101012, LOC105101014, LOC105104223, LOC105094517, LOC105094482, LOC105094481, LOC105094484, LOC105094483, HTR7, LOC105094485, LOC105094521, LOC105094520, LOC105100968, LOC116150183, LOC116150182, F2RL2	58	1092	7849	2.4785272199065305	0.004107326442818637	0.004115470994598147	0.004115470994598147
GOTERM_CC_DIRECT	GO:0005886~plasma membrane	17	2.1656050955414012	8.430304384536252E-4	LOC105100965, LOC105100967, LOC105100966, LOC105101015, LOC105101012, LOC105101014, LOC105104223, LOC105094517, LOC105094482, LOC105094484, LOC105094483, HTR7, LOC105094521, LOC105094520, ESYT2, LOC105100968, LOC116150182	69	1213	12179	2.4737206829396516	0.022514109686081363	0.022761821838247882	0.022761821838247882
UP_SEQ_FEATURE	TRANSMEM:Helical	38	4.840764331210192	0.0021286455851504656	LOC105085891, STX17, SLC35D1, SLC41A3, DAPP1, HTR7, EPCAM, CHSY3, CEPT1, DRAM2, LOC105100968, VSTM5, TAPT1, BTNL9, LOC105100965, LOC105100967, LOC105100966, LOC105101015, ACSL6, LOC105101012, ALG3, DNAJB14, LOC105101014, LOC105104223, NRG2, LOC105094517, LOC105094482, LOC105094481, LOC105094484, LOC105094483, UROC1, LOC105094485, LOC105094521, LOC105094520, CNTN1, LOC116150183, LOC116150182, F2RL2	98	4977	20208	1.574393229262772	0.1727525205201541	0.09472472853919572	0.09472472853919572
GOTERM_CC_DIRECT	GO:0016021~integral component of membrane	40	5.095541401273886	0.010646241561291375	LOC105085891, STX17, SLC35D1, SLC41A3, DAPP1, HTR7, EPCAM, CHSY3, CEPT1, DRAM2, LOC105100968, VSTM5, ARMH3, TAPT1, BTNL9, LOC105100965, LOC105100967, LOC105100966, LOC105101015, ACSL6, LOC105101012, ALG3, DNAJB14, LOC105101014, LOC105104223, NRG2, ASPRV1, LOC105094517, LOC105094482, LOC105094481, LOC105094484, LOC105094483, UROC1, LOC105094485, LOC105094521, LOC105094520, CNTN1, LOC116150183, LOC…	69	5208	12179	1.3556624145684455	0.2509799994792249	0.14372426107743358	0.14372426107743358
UP_KW_MOLECULAR_FUNCTION	KW-0675~Receptor	23	2.9299363057324843	0.02079335493345566	LOC105100965, LOC105085891, LOC105100967, LOC105100966, PTPRN2, LOC105101015, LOC105101012, LOC105101014, LOC105104223, NR2C2, LOC105094517, LOC105094482, LOC105094481, LOC105094484, LOC105094483, HTR7, LOC105094485, LOC105094521, LOC105094520, LOC105100968, LOC116150183, LOC116150182, F2RL2	58	2010	7849	1.5485246182878711	0.43296808407768395	0.2807102916016514	0.2807102916016514
UP_KW_CELLULAR_COMPONENT	KW-0472~Membrane	42	5.35031847133758	0.023588308521279303	LOC105085891, STX17, SLC35D1, SLC41A3, DAPP1, HTR7, PSD2, EPCAM, CHSY3, CEPT1, DRAM2, LOC105100968, VSTM5, ARMH3, AP2M1, TAPT1, BTNL9, LOC105100965, LOC105100967, LOC105100966, LOC105101015, ACSL6, LOC105101012, ALG3, DNAJB14, LOC105101014, LOC105104223, NRG2, LOC105094517, LOC105094482, LOC105094481, LOC105094484, LOC105094483, UROC1, LOC105094485, LOC105094521, LOC105094520, CNTN1, ESYT2, LOC11…	54	5816	9136	1.2217637169494115	0.28408478265109394	0.16511815964895513	0.16511815964895513
UP_KW_DOMAIN	KW-0812~Transmembrane	21	2.67515923566879	0.2287754767585628	BTNL9, STX17, SLC35D1, ACSL6, DAPP1, DNAJB14, NRG2, LOC105094481, HTR7, UROC1, EPCAM, LOC105094485, CNTN1, CHSY3, CEPT1, DRAM2, LOC116150183, VSTM5, ARMH3, TAPT1, F2RL2	40	4174	9460	1.189865836128414	0.8748454492073665	1.0	1.0
Annotation Cluster 2	Enrichment Score: 0.6562996133201795
Category	Term	Count	%	PValue	Genes	List Total	Pop Hits	Pop Total	Fold Enrichment	Bonferroni	Benjamini	FDR
INTERPRO	IPR011993:Pleckstrin homology-like domain	5	0.6369426751592357	0.14733737435770128	PSD2, FKBP15, LOC105099558, DOCK9, DAPP1	97	399	18799	2.4286231041521327	0.9999999999999032	1.0	1.0
SMART	SM00233:PH	3	0.3821656050955414	0.19416358046885857	PSD2, DOCK9, DAPP1	39	191	8952	3.605316149818768	0.9999683880866734	1.0	1.0
UP_SEQ_FEATURE	DOMAIN:PH	3	0.3821656050955414	0.2689788917454351	PSD2, DOCK9, DAPP1	98	211	20208	2.9318115871941193	0.9999999999992242	1.0	1.0
INTERPRO	IPR001849:Pleckstrin homology domain	3	0.3821656050955414	0.30803683229990386	PSD2, DOCK9, DAPP1	97	219	18799	2.6548510097443865	1.0	1.0	1.0
Annotation Cluster 3	Enrichment Score: 0.44076849363858295
Category	Term	Count	%	PValue	Genes	List Total	Pop Hits	Pop Total	Fold Enrichment	Bonferroni	Benjamini	FDR
SMART	SM00409:IG	4	0.5095541401273885	0.10942800731034291	BTNL9, CNTN1, NRG2, VSTM5	39	274	8952	3.3509264458169565	0.996161923868173	1.0	1.0
INTERPRO	IPR003599:Immunoglobulin subtype	4	0.5095541401273885	0.16485688100708895	BTNL9, CNTN1, NRG2, VSTM5	97	274	18799	2.8292572804575213	0.999999999999998	1.0	1.0
UP_SEQ_FEATURE	DOMAIN:Ig-like	3	0.3821656050955414	0.5370705700561687	BTNL9, CNTN1, NRG2	98	373	20208	1.6584778683591397	1.0	1.0	1.0
INTERPRO	IPR007110:Immunoglobulin-like domain	3	0.3821656050955414	0.5781103803577395	BTNL9, CNTN1, NRG2	97	378	18799	1.5381279659630174	1.0	1.0	1.0
UP_KW_PTM	KW-0325~Glycoprotein	5	0.6369426751592357	0.586990548727724	BTNL9, HTR7, CNTN1, VSTM5, F2RL2	11	949	2447	1.1720471309512406	0.9991533967701252	1.0	1.0
INTERPRO	IPR013783:Immunoglobulin-like fold	4	0.5095541401273885	0.6894142205572975	BTNL9, CNTN1, NRG2, VSTM5	97	690	18799	1.1235021664425517	1.0	1.0	1.0
Annotation Cluster 4	Enrichment Score: 0.41429394543443104
Category	Term	Count	%	PValue	Genes	List Total	Pop Hits	Pop Total	Fold Enrichment	Bonferroni	Benjamini	FDR
UP_KW_LIGAND	KW-0067~ATP-binding	6	0.7643312101910829	0.2928252977740638	MSH2, UBE2E3, ACSL6, MARK3, ABCF3, HSP90B1	20	761	3970	1.5650459921156372	0.9843569801967621	1.0	1.0
UP_KW_LIGAND	KW-0547~Nucleotide-binding	6	0.7643312101910829	0.33374961564109207	MSH2, UBE2E3, ACSL6, MARK3, ABCF3, HSP90B1	20	801	3970	1.4868913857677903	0.9923502072211294	1.0	1.0
GOTERM_MF_DIRECT	GO:0005524~ATP binding	8	1.019108280254777	0.5849096625922886	MSH2, LOC105099558, UBE2E3, CKB, MARK3, ABCF3, PRKG1, HSP90B1	70	1332	12821	1.1000429000429	1.0	1.0	1.0
Annotation Cluster 5	Enrichment Score: 0.24480301484337144
Category	Term	Count	%	PValue	Genes	List Total	Pop Hits	Pop Total	Fold Enrichment	Bonferroni	Benjamini	FDR
UP_SEQ_FEATURE	COMPBIAS:Basic and acidic residues	28	3.56687898089172	0.22731211292612946	FKBP15, DOCK9, FAM13A, CTDSPL2, NR2C2, HSP90B1, PCNP, SENP7, FGD5, TAF1D, TDG, MIER1, ZXDC, DVL3, CKB, CEPT1, CEP97, ABCF3, PRKG1, TAPT1, LIMCH1, LOC105087785, ZBTB11, DUS2, TOX3, SNRNP27, RPL24, ESYT2	98	4874	20208	1.1845946421243918	0.999999999892263	1.0	1.0
UP_SEQ_FEATURE	COMPBIAS:Polar residues	24	3.0573248407643314	0.8151675304687619	BTNL9, FKBP15, LIMCH1, FAM13A, CTDSPL2, ZBTB11, NRG2, VWA5B2, PCNP, SENP7, TOX3, FGD5, PSD2, MIER1, ZXDC, DVL3, ESYT2, COQ8A, CEP97, MXD1, MARK3, ABCF3, TAPT1, N4BP1	98	5508	20208	0.8984927304255035	1.0	1.0	1.0
UP_SEQ_FEATURE	REGION:Disordered	49	6.24203821656051	0.9947673074593378	FKBP15, DOCK9, FAM13A, CTDSPL2, MED17, SENP7, PSD2, ZXDC, CEP97, C10H11ORF54, ZFP37, PRKG1, TAPT1, MRPS27, LIMCH1, LOC105087785, NRG2, VWA5B2, PATL2, DUS2, TOX3, RPL24, SNRNP27, NR2C2, GMCL1, HSP90B1, PCNP, FGD5, TAF1D, TDG, MIER1, DVL3, CHSY3, CKB, CEPT1, MARK3, ABCF3, N4BP1, EIF2B5, BTNL9, NFATC3, ZBTB11, NAP1L5, UROC1, EIF3J, ESYT2, COQ8A, MXD1, TRMT61A	98	12475	20208	0.809939879759519	1.0	1.0	1.0
Annotation Cluster 6	Enrichment Score: 0.13596462482029392
Category	Term	Count	%	PValue	Genes	List Total	Pop Hits	Pop Total	Fold Enrichment	Bonferroni	Benjamini	FDR
SMART	SM00355:ZnF_C2H2	3	0.3821656050955414	0.5088022635490854	LOC105096463, ZXDC, ZBTB11	39	398	8952	1.7301894085813685	0.9999999999999984	1.0	1.0
UP_SEQ_FEATURE	DOMAIN:C2H2-type	3	0.3821656050955414	0.6322115382047533	LOC105096463, ZXDC, ZBTB11	98	444	20208	1.3932708218422503	1.0	1.0	1.0
INTERPRO	IPR013087:Zinc finger C2H2-type/integrase DNA-binding domain	3	0.3821656050955414	0.680157633261211	LOC105096463, ZXDC, ZBTB11	97	456	18799	1.2750271296798696	1.0	1.0	1.0
UP_KW_DOMAIN	KW-0863~Zinc-finger	3	0.3821656050955414	0.7213801824077328	LOC105096463, ZXDC, ZBTB11	40	604	9460	1.1746688741721854	0.9999636841654787	1.0	1.0
UP_KW_LIGAND	KW-0862~Zinc	5	0.6369426751592357	0.9739420215134879	LOC105096463, LIMCH1, ZXDC, ZBTB11, NR2C2	20	1561	3970	0.6358103779628443	1.0	1.0	1.0
UP_KW_LIGAND	KW-0479~Metal-binding	5	0.6369426751592357	0.9942461334484681	LOC105096463, KCNIP2, LIMCH1, ZXDC, ZBTB11	20	1833	3970	0.5414620840152755	1.0	1.0	1.0

## Sheet: TableS5_Awrk9_nSL_CandRgns
Chr	Start	Stop	Length
1	50525001	50650001	125000
2	55300001	55550001	250000
2	87850001	88050001	200000
2	103075001	103225001	150000
2	114475001	114625001	150000
4	58600001	58725001	125000
4	59275001	59375001	100000
5	29250001	29400001	150000
5	35400001	35575001	175000
5	66600001	66725001	125000
7	60550001	60825001	275000
7	61475001	61575001	100000
8	11575001	11775001	200000
8	12825001	12925001	100000
8	51500001	51600001	100000
9	22600001	22700001	100000
9	23225001	23350001	125000
9	45825001	46150001	325000
10	26300001	26400001	100000
10	39375001	39550001	175000
10	65700001	65825001	125000
11	35375001	35525001	150000
11	44150001	44450001	300000
11	64575001	64700001	125000
12	14175001	14350001	175000
12	19725001	19825001	100000
13	34025001	34200001	175000
13	58950001	59100001	150000
14	3550001	3675001	125000
14	9250001	9375001	125000
14	38825001	38925001	100000
14	60600001	60750001	150000
14	68900001	69025001	125000
16	29825001	29925001	100000
16	35625001	35800001	175000
16	35925001	36025001	100000
19	17200001	17300001	100000
19	29050001	29200001	150000
25	11975001	12075001	100000
25	12225001	12350001	125000
25	12525001	12625001	100000
33	12275001	12550001	275000
3	43200001	43350001	150000
3	107375001	107475001	100000
6	11900001	12175001	275000
6	48300001	48400001	100000
6	48425001	48625001	200000
15	1200001	1300001	100000
15	48475001	48675001	200000
20	14075001	14175001	100000
20	27925001	28025001	100000
30	7975001	8100001	125000
30	11175001	11275001	100000

## Sheet: TableS6_Awrk9_nSL_genes
Chr	start	end	symbol	GeneID	Function	url
1	50614149	50757502	LOC105086004	105086004
2	55212795	55561100	BMPR1B	105089530	Bone morphogenetic protein receptor 1B (BMPR1B), also known as activin-like kinase 6, is a member of the bone morphogenetic protein (BMP) receptor family (Edson et al., 2010). The transmembrane protein produced by the BMPR1B gene mainly participates in the signal transduction pathway of transforming growth factor-beta superfamily to promote ovarian follicular and embryonic development	https://academic.oup.com/jas/article/98/5/skaa100/5821092
2	87676070	87902727	FRYL	105099935	According to published data on Fryl functions, Fryl gene can be a fusion partner of mixed lineage leukemia (MLL) gene in patients with treatment–related acute lymphoblastic leukemia, suggesting that Fryl may have translational activation properties through its C-terminal leucine zipper motif.1 It has been shown that Fryl is a Notch coactivator in transcriptional activation events subsequent to in…	https://journals.sagepub.com/doi/full/10.1177/1535370218758249
2	87905820	87910075	ZAR1	105099951	Zygote arrest-1 (Zar1) was identified in mice and is considered one of the earliest identified oocyte-specific maternal-effect gene that functions during MZT (17,18), other than Mater and Npm2 (19,20). Female mice null for Zar1 are infertile since embryogenesis is blocked at the 1-cell stage. This important study established Zar1 as one of the best known mammalian maternal-effect genes, but was n…	https://academic.oup.com/nar/article/47/21/11387/5584529
2	87910370	87916646	SLC10A4	105099936	The Slc10a4 gene encodes SLC10A4 also referred to as the vesicular aminergic-associated transporter, VAAT, which has primarily been associated to functionality of the aminergic systems10. SLC10A4 was originally identified as an expressed sequence tag and was designated, based on sequence similarity, as a novel member of the solute carrier family 10 (SLC10) family	https://www.nature.com/articles/s41598-017-01121-8
2	87929285	87929411	LOC116149015	116149015
2	87959272	88022535	SLAIN2	105099937	Slains are proteins that interact with the core components of the microtubule plus-end tracking protein network and end binding family members and are targeted to the tips of microtubules [13]. In mammals, two homologs of Slain, Slain1 and Slain2, exist. These proteins are necessary for maintaining a radial microtubule array, which is essential for proper localization of membrane compartments and…	https://www.sciencedirect.com/science/article/abs/pii/S0304394023004548
2	88028970	88187495	TEC	105099938	The TEC framework was first proposed and applied to study potential toxic material base and mechanisms of hepatotoxicity induced by DV (Dysosma versipellis) in 2019 by our research group (Liu et al., 2020a). We put forward three principles of the theory which were as follows: holistically (the toxic research can be spread in entire chain), remouldably (the limitations can be continuously improved…	https://www.sciencedirect.com/science/article/pii/S0147651321012690
2	114479965	114502050	LOC116148406	116148406
3	42762195	43252967	LOC116150814	116150814
3	107301117	107459221	JAKMIP2	105097757	Janus kinase and microtubule interacting protein 2 (JAKMIP2) involved in immune functions.	https://assets.researchsquare.com/files/rs-1136/v1/e17a9133-57c8-4cbe-9eb3-0c928c5bb99b.pdf?c=1631825603
4	58585774	58603267	RABEPK	105092626	RABEPK is required for this endosome-to-TGN transport68, so the lack of RABEPK may lead to reduced lysosome formation. Lysosomal dysfunction causes increased exosomal release66,67,79,80. Our data suggest that increased RABEPK level in the IBZ may consequently increase the lysosome formation	https://journals.sagepub.com/doi/full/10.3727/096368916X693031
4	58604383	58608815	HSPA5	105092624	Heat shock 70-kDa protein 5 (Hspa5), also known as binding immunoglobulin protein (Bip) or glucose-regulated protein 78 (Grp78), belongs to the heat shock protein 70 kDa family. As a multifunctional protein, it participates in protein folding and calcium homeostasis and serves as an essential regulator of the endoplasmic reticulum (ER) stress response. It has also been implicated in signal transd…	https://www.jbc.org/article/S0021-9258(20)57953-2/fulltext
4	58619277	58680717	GAPVD1	105092623	GAPVD1, a guanine nucleotide exchange factor (GEF) that is involved in endocytosis19, was one of the most prevalent interacting partners. GAPVD1 contains a GAP-like domain and a GEF domain at its N- and C-termini, respectively, that are separated by a predicted intrinsically disordered region (IDR). GAPVD1 is reported to function in insulin-stimulated glucose intake by acting as a GAP towards two…	https://www.nature.com/articles/s41598-020-63669-2
4	58641944	58642015	TRNAT-GGU	116152888
4	58718001	58718113	LOC116152801	116152801
5	29156616	29378923	CACNB4	105093727	The gene encoding β4, CACNB4, is primarily expressed in brain, and its expression levels increase during development	https://journals.plos.org/plosgenetics/article?id=10.1371/journal.pgen.1008625
5	29309446	29315814	LOC116152899	116152899
5	29326017	29326095	LOC116153171	116153171
5	29390227	29432961	STAM2	105093725	STAM2 (signal transducing adaptor molecule 2), a subunit of the ESCRT-0 complex, is an endosomal protein acting as a regulator of receptor signaling and trafficking.	https://www.sciencedirect.com/science/article/pii/S1044743115000974
5	35333442	35539338	RBMS1	105093694	RBMS1 Suppresses Colon Cancer Metastasis through Targeted Stabilization of Its mRNA Regulon.	https://aacrjournals.org/cancerdiscovery/article/10/9/1410/2900/RBMS1-Suppresses-Colon-Cancer-Metastasis-through
5	66442889	67350777	PARD3B	105098985	Human partitioning defective (Par)-3 family cell polarity regulator (PARD3) and PARD3β (PARD3B) are members of the Par-3 family of proteins that centrally determinate cell polarity and activities [14]. In addition to being a polarity protein, PARD3 can work as a scaffold protein that triggers differential intracellular signals, such as the Hippo-KIBRA/Yap pathway, the PI3K/AKT axis, and the TIAM-…	https://www.mdpi.com/2077-0383/11/16/4818
6	11866103	11904885	DNAAF4	105088676	DNAAF2 binds at least one IC (DNAI2), heat shock protein (HSP) 70 (ref. 7), as well as DNAAF4 which itself can bind both HSP70 and HSP90 (refs 9, 24). DNAAF2–DNAAF4 were recently described as an R2TP-like co-chaperone complex, similarly recruited to HSP90 for assembly and regulation of multi-subunit complexes25,26	https://www.nature.com/articles/ncomms14279
6	11908316	11917307	C6H15orf65	105088675
6	11917456	11957007	CCPG1	105088674	The CCPG1 gene is inducible by the unfolded protein response and thus directly links ER stress to ER-phagy. In vivo, CCPG1 protects against ER luminal protein aggregation and consequent unfolded protein response hyperactivation and tissue injury of the exocrine pancreas	https://www.cell.com/developmental-cell/pdf/S1534-5807(17)30985-1.pdf
6	11956994	11980149	PIGB	105088672	hosphatidylinositol Glycan class B (PIGB) gene, which has a non-redundant role in GPI assembly, in a cohort of individuals with global developmental and/or intellectual delay, seizures, and peripheral neuropathy; two of them had a clinical diagnosis of Deafness, Onychodystrophy, Osteodystrophy,	https://www.sciencedirect.com/science/article/abs/pii/S8756328221003185
6	11980202	11981969	PIGBOS1	116153428	The conserved 54-aa microprotein PIGBOS is encoded from the smORF of the PIGBOS1 gene (previously annotated as RP11-139H15.1). Surprisingly, it interacts with the endoplasmic reticulum (ER) and plays an important role in the regulation of unfolded protein response (UPR) pathway	https://onlinelibrary.wiley.com/doi/full/10.1002/jcsm.12866
6	11982115	12049633	RAB27A	105088677	Rab27a, a Rab-related GTPase, is a regulatory intracellular signaling molecule expressed in human eosinophils.	https://academic.oup.com/jleukbio/article/94/6/1265/6959684
6	12034178	12034237	LOC116153659	116153659
6	12052616	12065821	RSL24D1	105088678	RSL24D1 is a Nucleoprotein involved in ribosomal biogenesis	https://pcnp.henu.edu.cn/__local/B/FA/63/05B6517236C46FC199184EF682C_CB6B720D_188C7A.pdf
6	12125787	12442429	LOC116153320	116153320
6	48281813	48856817	LOC116153535	116153535
6	48281813	48856817	LOC116153535	116153535
7	60176600	60625734	CADPS2	105085338	The CADPS2 gene codes for a member of the CADPS protein family.40 This family includes two main genes, CADPS1 and CADPS2, which are expressed at the highest levels in brain.41-43 A mouse study showed that CADPS1 regulated catecholamine release from neuroendocrine cells, while CADPS2 regulated the release of two neurotrophins, brain-derived neurotrophic factor (BDNF) and neurotrophin-3 (NT3).44 A …	https://movementdisorders.onlinelibrary.wiley.com/doi/full/10.1002/mds.29211
7	60695137	60696082	TAS2R16	105085339	Of TAS2Rs in the Therian cluster I, TAS2R16 is known as a sensor for β-glucosides, which are feeding deterrents in plants and insects (Bufe et al. 2002). β-glucosides include cyanogenic glucosides (CNglcs), highly deleterious and widely distributed biomolecules for feeding deterrents (Beran et al. 2019). While TAS2R16 of primates, rodents, and bats have sensitivity to β-glucosides (Bufe et al. 20…	https://academic.oup.com/mbe/article/39/6/msac107/6591311
7	60764740	60839440	SLC13A1	105085340	The solute linked carrier 13A1 (SLC13A1) sulfate transporter is expressed in the ileum and kidney where it mediates sulfate absorption and reabsorption,	https://www.sciencedirect.com/science/article/pii/S2405580816302801
8	11628597	11894501	LOC116154326	116154326
8	11699561	11699667	LOC116154525	116154525
8	12877789	12879845	LOC105105841	105105841
8	12886315	13081677	BCKDHB	105103856
8	51477065	51549088	SAMD3	105096334	Samd3(sterilealpha motif domain-containing protein 3) surfaced as a promisingcandidate due to its temporal expression pattern. Importantly, inthe literature the poorly studied protein SAMD3 is often confusedwith SMAD3 (mothers against decapentaplegic homolog 3)—thewell-studied intracellular signal transducer and transcriptionalmodulator activated by TGF-β[9]. The SAMD protein family isinvolved in…	https://onlinelibrary.wiley.com/doi/epdf/10.1002/eji.202149469
8	51537237	51537342	LOC116154522	116154522
9	22507473	22611872	TBX15	105089600	Tbx15 (T-box 15) belongs to a phylogenetically conserved family, which has a similar characteristic sequence in the DNA binding domain and is involved in various developmental processes [15]. Either complete congenital inactivation of the Tbx15 gene in mice or loss of function TBX15 mutations in humans resulted in severe skeletal malformation [16], [17]. By comparison, heterozygous deletion of Tb…	https://www.sciencedirect.com/science/article/pii/S2212877819300870
9	22644247	22731442	WARS2	105089477	Wars2 (tryptophanyl tRNA synthetase 2 (mitochondrial)) gene on chromosome 2. The SHR harbors L53F WARS2 protein variant that was associated with reduced angiogenesis and Wars2 thus represents a prominent positional candidate gene	https://www.biomed.cas.cz/physiolres/pdf/66/66_917.pdf
9	23181400	23334653	NOTCH2	105089487	Notch2 is expressed in many cell types of most lineages in the hematolymphoid compartment and has specific roles in differentiation and function of various immune cells. Notch2 is required for development of splenic marginal zone B cells and regulates differentiation of dendritic cells (DCs) in the spleen. Notch2 appears to play some specific roles in the intestinal immunity, given that the fate …	https://link.springer.com/chapter/10.1007/82_2012_235
9	23234941	23241044	LOC105089480	105089480
9	45716851	45886153	GNAO1	105096168	The human GNAO1 gene encodes Gαo, an α subunit of heterotrimeric G proteins that plays key roles in transducing G protein Coupled Receptor (GPCR) signals (1–3). Gαo is one of the most abundant membrane proteins in the brain. In the nervous system, Gαo plays important neuro-modulatory functions by coupling with various GPCRs, including dopamine, serotonin and opioid receptors	https://academic.oup.com/hmg/article/31/4/510/6368515
9	45886268	46113529	CES5A	105096169	a new carboxylesterase gene Ces5a, which is expressed specifically in the rat epididymis. CES5A is mainly expressed in the corpus and cauda epididymidis and secreted into the corresponding lumens.11 The recombinant CES5A proteins exhibit carboxylesterase activity hydrolyzing cholesterol ester and choline ester.12 Moreover, cauxin, the homologous protein of CES5A, is found in urine of the domestic…	https://www.ncbi.nlm.nih.gov/pmc/articles/PMC4650488/
9	46133786	46161571	CES1	105096170	Carboxylesterase 1 (CES1) is a drug-metabolizing enzyme that is also capable of hydrolyzing triglycerides (TG) and cholesterol esters (CE)11,12,13. Over-expression of hepatic CES1 reduces TG accumulation through promoting lipolysis and FAO.	https://www.nature.com/articles/srep24277
10	39351267	39432426	TUB	105093978	tumor-infiltrating lymphocytes (TILs) maintain their ability to proliferate, persist, and eradicate tumors, they are frequently dysfunctional in situ. By performing both whole-genome CRISPR and metabolic inhibitor screens, we identify that nicotinamide phosphoribosyltransferase (NAMPT) is required for T cell activation. NAMPT is low in TILs, and its expression is controlled by the transcriptional…	https://www.cell.com/cell-reports/pdf/S2211-1247(21)00946-3.pdf
10	39454519	39461560	EIF3F	105093977	biochemical studies revealed an intriguing ability for EIF3F to bind to several nuclear proteins such as Ataxin 1, Cyclin A1 or Notch (see full list in Supplementary information Table S1). These proteins are involved in the regulation of the cell cycle (GO:0007049), nuclear division (GO:0000280) and organelle organization (GO:0006996), as well as transcription-factor binding (GO:0001025), suggest…	https://www.nature.com/articles/s41388-019-1009-x
10	39473921	39475464	LOC105094013	105094013
10	39476293	39478156	LOC116155378	116155378
10	39482701	39483645	LOC105094011	105094011
10	39506434	39513895	LOC105093976	105093976
10	39528670	39529608	LOC105093975	105093975
10	39535400	39536329	LOC105094010	105094010
10	39543997	39544962	LOC105094009	105094009
10	65678044	65702355	CFAP300	105087180	CFAP300 [[18]] encode proteins which were all reported to be closely related to the structure of cilia, indicating a regulatory role of BRAP in development of airway motile cilia.	https://febs.onlinelibrary.wiley.com/doi/full/10.1002/1873-3468.14734
10	65716792	65825173	YAP1	105087179	The Yes-associated protein (YAP or YAP1) was initially discovered via its ability to associate with the Src family kinase member Yes [7, 8]. The first molecular function of the YAP protein was a biochemical one, with the WW domain of YAP shown to bind directly to proline-rich PPXY motifs in proteins named WBP-1 and WBP-2	https://www.sciencedirect.com/science/article/pii/S0955067417301734
11	35369868	35407690	RUFY2	105093879	RUFY2 (RUN and FYVE domain-containing 2) belongs to RUFY family, which is involved in the regulation of neuronal polarity and membrane trafficking	https://link.springer.com/article/10.1186/s12864-015-2160-6
11	35398477	35398605	LOC116156129	116156129
11	35407973	35419403	HNRNPH3	105093876	The members of the HNRNPF/H family of heterogeneous nuclear RNA proteins—HNRNPF, HNRNPH1, HNRNPH2, HNRNPH3, and GRSF1, are critical regulators of RNA maturation. Documented functions of these proteins include regulating splicing, particularly alternative splicing, 5′ capping and 3′ polyadenylation of RNAs, and RNA export	https://wires.onlinelibrary.wiley.com/doi/full/10.1002/wrna.1788
11	35418112	35456535	PBLD	105093878	Phenazine biosynthesis-like domain-containing protein (PBLD) is expressed in the liver, stomach, breast, kidney, and gut, and acts as a tumor suppressor in gastric cancer15, hepatocellular carcinoma16,17, and breast cancer18. The inhibitory role of PBLD in cancer is relatively clear;	https://www.nature.com/articles/s41419-021-03843-0
11	35428072	35430457	LOC105093877	105093877
11	35457644	35480361	ATOH7	105093902	The production of vertebrate retinal projection neurons, retinal ganglion cells (RGCs), is regulated by cell-intrinsic determinants and cell-to-cell signaling events. The basic-helix-loop-helix (bHLH) protein Atoh7 is a key neurogenic transcription factor required for RGC development.	https://www.nature.com/articles/s41598-018-25188-z
11	35481586	35572975	MYPN	105093875	Myopalladin (MYPN) is a 145 kDa sarcomeric protein specifically expressed in striated muscle.1 MYPN contains five immunoglobulin (Ig) domains and is structurally similar to the ubiquitously expressed actin-associated protein palladin (PALLD), after which it is named.1, 2 As opposed to MYPN, PALLD is expressed in various isoforms and in particular its longest 200 kDa isoform, containing five Ig do…	https://onlinelibrary.wiley.com/doi/full/10.1002/jcsm.12486
11	35490714	35558226	LOC116155776	116155776
11	44051961	44322819	LOC116155790	116155790
12	14124604	14264962	PCED1B	105103810	PC‑esterase domain containing 1B‑antisense RNA 1 (PCED1B‑AS1) is a recently identified lncRNA that was reported to participate in the progression of several human cancers such as pancreatic ductal adenocarcinoma [Citation11], clear cell renal cell carcinoma [Citation12], hepatocellular carcinoma [Citation13], and glioma	https://www.tandfonline.com/doi/full/10.1080/21655979.2022.2037225
12	14192086	14197344	LOC116156364	116156364
12	14264720	14267956	AMIGO2	105104515	Amphoterin-induced gene and open reading frame 2 (Amigo2) was identified as an overexpressed gene in LV12 cells, and knockdown of Amigo2 expression resulted in suppression of liver metastasis via attenuation of tumour cell adhesion to liver endothelial cells.	https://www.nature.com/articles/srep43567
12	19471168	19830633	SLC2A13	105089280	proton myo-inositol cotransporter (SLC2A13) showed a clear reduction of Aβ and these proteins were selected for further studies on Aβ production and Notch cleavage using small interfering RNA-mediated gene silencing, as well as an overexpression approach. Silencing of these reduced Aβ secretion in a small interfering RNA dose-dependent manner. Interestingly, SLC2A13 had a lower effect on Notch pr…	https://febs.onlinelibrary.wiley.com/doi/full/10.1111/febs.13353
13	34001093	34138102	ZSWIM5	105090876	ZSWIM5 participates in the inhibition of the malignant progression of non-small-cell lung cancer (Xu et al., 2018).	https://www.ncbi.nlm.nih.gov/pmc/articles/PMC10236294/
13	34118701	34120642	LOC116156854	116156854
13	34160545	34161211	LOC105090877	105090877
13	34194055	34205007	LOC116156855	116156855
13	58800603	59349010	ST6GALNAC3	105096656	ST6GALNAC3 can promote arachidonic acid metabolism and up-regulate prostaglandin synthesis, increase M2 macrophage infiltration, induce epithelial mesenchymal transformation, and affect the prognosis of patients.	https://link.springer.com/article/10.1186/s12920-023-01515-w
13	59064975	59080717	LOC116156932	116156932
14	3498158	3583929	CDK8	105090374	Cyclin-dependent kinase 8 (CDK8) is an evolutionarily conserved serine/threonine kinase that belongs to the CDK/Cyclin module of the mediator complex. CDK8 modulates a variety of transcription regulators, including HIF1A, p53, and NRSF, both positively and negatively1,2,3 and controls signaling pathways, including the WNT/ß-catenin signaling pathway4.	https://www.nature.com/articles/s41598-020-74642-4
14	3664012	3741411	WASF3	105106341	PCARE is an actin-associated protein that interacts with WASF3 to regulate the actin-driven expansion of the ciliary membrane at the initiation of new outer segment disk formation	https://www.pnas.org/doi/abs/10.1073/pnas.1903125117
14	8991973	9395595	LOC105100931	105100931
14	9330543	9345032	LOC116157180	116157180
14	60570480	60623013	TM9SF2	105089229	LINC01232 positively regulated its nearby gene transmembrane 9 superfamily member 2 (TM9SF2). A recent study has indicated that TM9SF2 acts as a novel oncogene in colorectal cancer14. Nevertheless, the participation of TM9SF2 in pancreatic carcinoma progression is vague. Through bioinformatics analysis and mechanism investigations, the positive regulatory effect of LINC01232 on TM9SF2 was determi…	https://www.nature.com/articles/s41419-019-1896-3
14	60625697	60625812	LOC116157316	116157316
14	60650964	60863738	CLYBL	105089230	Citrate lyase subunit beta-like (CLYBL), also named as citramalyl-CoA lyase, is localized in the mitochondria and highly conserved across all vertebrates. Mutations in CLYBL result in a significant reduction in circulating levels of vitamin B12, which is obtained from the diet and functions as a fundamental cofactor in many important biological processes	https://onlinelibrary.wiley.com/doi/full/10.1111/imcb.12218
14	68912513	68916995	LOC116157122	116157122
15	48616220	48616291	TRNAI-AAU	116157618
16	35614481	35640310	DOC2B	105088125	Assembly of the β-cell SNARE complex is regulated by accessory binding proteins, such as double C2 domain–containing protein β (Doc2b). Upon glucose stimulation, STX binds VAMP2, permitting SNARE complex assembly and fusion of insulin granules with the plasma membrane (21,22). Doc2b is essential for this mechanism to occur	https://diabetesjournals.org/diabetes/article/67/7/1332/35330/Doc2b-Protects-Cells-Against-Inflammatory-Damage
16	35645795	35653944	LOC105088240	105088240
16	35655401	35692219	YWHAE	105088124	The YWHAE gene (tyrosine 3-monooxygenase/tryptophan 5-monooxygenase activation protein, epsilon isoform [MIM ∗605066]) encodes the 14-3-3 epsilon protein. 14-3-3ε is highly conserved and implicated in intracellular events involving phosphorylation-dependent switching or protein-protein interactions.7 14-3-3ε is widely expressed throughout the body and at very high levels in various cell types of …	https://www.sciencedirect.com/science/article/pii/S1098360023008481#bib11
16	35693931	35694644	LOC105088239	105088239
16	35705225	35733665	CRK	105088123	The name CRK was given as an abbreviation for Chicken Tumor 10 Regulator of Kinases. In humans, the CRK gene family has two paralogous members, CRK and CRKL (CRK-Like), on chromosomes 17p13 and 22q11, respectively. CRKL is likely associated with DiGeorge syndrome2,3, whereas it is yet unclear whether CRK has a direct involvement in congenital disorders. Overexpression of CRK or CRKL has been link…	https://www.nature.com/articles/srep34349
16	35722472	35722577	LOC116157975	116157975
16	35739010	35760058	MYO1C	105088122	In 3T3-L1 adipocytes, Myo1c functions as one component of the GLUT4-vesicle carrier system that promotes GLUT4 translocation to the cell surface membrane (19, 20, 21, 22). In 3T3-L1 adipocytes, Myo1c was detected in GLUT4 vesicles and was found to be associated with the G protein RalA, which interacted with the exocyst, an evolutionarily conserved vesicle-tethering complex (22). In addition, redu…	https://www.jbc.org/article/S0021-9258(20)56116-4/fulltext
16	35762078	35780320	INPP5K	105088121	INPP5K functions extend from control of insulin signaling, endoplasmic reticulum stress response and structural integrity, myoblast differentiation, cytoskeleton organization, cell adhesion and migration, renal osmoregulation, to cancer.	https://www.sciencedirect.com/science/article/abs/pii/S2212492620300713
16	35781379	35817267	PITPNA	105088119	Defects in insulin processing and granule maturation are linked to pancreatic beta-cell failure during type 2 diabetes (T2D). Phosphatidylinositol transfer protein alpha (PITPNA) stimulates activity of phosphatidylinositol (PtdIns) 4-OH kinase to produce sufficient PtdIns-4-phosphate (PtdIns-4-P) in the trans-Golgi network to promote insulin granule maturation. PITPNA in beta-cells of T2D human s…	https://www.nature.com/articles/s41467-023-39978-1
16	35921169	35925311	TLCD2	105088115	TLCD1 and TLCD2 regulate cellular phosphatidylethanolamine composition and promote the progression of non-alcoholic steatohepatitis	https://www.nature.com/articles/s41467-022-33735-6
16	35926444	35932193	LOC105088114	105088114
16	35936464	35947413	WDR81	105088111	WDR81 in adult neural progenitor cells (aNPCs) markedly reduced adult hippocampal neurogenesis and impaired hippocampus-dependent learning. WDR81 suppresses endosomal PtdIns3P synthesis, likely by inhibiting the assembly of the PI3K-III complex.	https://www.nature.com/articles/s41380-018-0307-y
16	35945023	36004306	SMYD4	105088110	It has been defined as a tumour suppressor and plays a role in muscle and cardiac development, as well as in other physiopathological condition	https://www.sciencedirect.com/science/article/pii/S0003986121002897
16	35948181	35955488	SERPINF2	105088112	SerpinF2, also known as α2-antiplasmin, is an inhibitor of plasmin [96]. Plasmin is a serine protease formed upon the proteolytic cleavage of its precursor, plasminogen, by tissue-type plasminogen activator (t-PA) or by the urokinase-type plasminogen activator (u-PA). This system is controlled by several inhibitors such as the direct inhibitor of plasmin, SerpinF2, or the plasminogen activator in…	https://link.springer.com/article/10.1007/s12035-022-02817-3
16	35959523	35971272	SERPINF1	105088113	SERPINF1 encodes pigment epithelium derived factor (PEDF), a secreted collagen-binding glycoprotein that is absent in the sera of patients with OI type VI.	https://www.sciencedirect.com/science/article/abs/pii/S1096719215300858
16	35978334	35978406	TRNAT-UGU	116158092
16	36004402	36050708	RPA1	105088108	The replication protein A (RPA) complex, comprised of RPA1, RPA2, and RPA3, is the predominant ssDNA-binding heterotrimeric complex in DNA metabolism [8]. RPA1, the largest subunit, is responsible for the majority of ssDNA-binding activity of the RPA complex. RPA protects ssDNA from degradation and prevents secondary structure formation. RPA interacts with both RAD51 and DMC1	https://journals.plos.org/plosgenetics/article?id=10.1371/journal.pgen.1007952
19	17182539	17255752	LOC116147381	116147381
19	28993048	29109261	TMX4	105101300	TMX4 (thioredoxin-like transmembrane 4) is an N-glycosylated type I membrane protein that localizes to the ER. We also demonstrate that TMX4 contains a single ER-luminal thioredoxin-like domain, which, in contrast with similar domains in other PDIs, is mainly oxidized in living cells. The TMX4 transcript displays a wide tissue distribution, and is strongly expressed in melanoma cells	https://portlandpress.com/biochemj/article-abstract/425/1/195/45346/A-di-arginine-motif-contributes-to-the-ER
19	29146545	29815510	PLCB1	105101292	Phospholipase C, β1 (PLCB1) is a member of the phospholipase family of proteins whose main function is to catalyze the formation of inositol 1,4,5-trisphosphate (IP3) and diacylglycerol from phosphatidylinositol 4,5-bisphosphate (PIP2; ref. 7). Calcium is required for this reaction, and PLCB1 plays a pivotal role in the intracellular transduction of many extracellular signals (8, 9). PLCB1 has be…	https://aacrjournals.org/cancerres/article/81/23/5889/674861/A-PLCB1-PI3K-AKT-Signaling-Axis-Activates-EMT-to
20	27623344	28311636	LOC105089123	105089123
25	11596951	12108308	RIMS2	105090518	RIMS2 regulates synaptic membrane exocytosis. Data mining of human adult bulk and single-cell retinal transcriptional datasets revealed predominant expression in rod photoreceptors, and immunostaining demonstrated RIMS2 localization in the human retinal outer plexiform layer, Purkinje cells, and pancreatic islets. Additionally, nonsense variants were shown to result in truncated RIMS2 and decreas…	https://www.cell.com/ajhg/pdf/S0002-9297(20)30127-0.pdf
25	11999858	11999931	LOC116149035	116149035
25	12215620	12297282	DPYS	105090516	Dihydropyrimidinase catalyzes the conversion of 5,6-dihydrouracil to 3-ureidopropionate in pyrimidine metabolism. Dihydropyrimidinase is expressed at a high level in liver and kidney as a major 2.5-kb transcript and a minor 3.8-kb transcript. Defects in the DPYS gene are linked to dihydropyrimidinuria.	https://www.ncbi.nlm.nih.gov/gene/1807
25	12312520	12384327	LRP12	105090515	The mouse MIG-13 homolog Lrp12 (low-density lipoprotein receptor-related protein 12) is expressed in ventrally directed tangential migrating neurons in the developing murine neocortex, and loss of function of Lrp12 inhibits corticogenesis and results in cortical dyslamination and seizure sensitization (Grote et al., 2016; Schneider et al., 2011).	https://www.cell.com/developmental-cell/pdf/S1534-5807(16)30679-7.pdf
25	12564301	12582275	LOC105090567	105090567
30	7999379	8016938	LOC116149716	116149716
30	11172442	11346321	LOC105088992	105088992
30	11239565	11268117	LOC116149777	116149777
33	12259042	12286932	TMPRSS13	105090205	In our study we observe that TMPRSS13 associates with and is capable of cleaving prostasin at its activation site, which is dependent on TMPRSS13 proteolytic activity.	https://www.nature.com/articles/s41388-020-01436-3
33	12307399	12335828	FXYD6	116147076	FXYD6 distinctively accelerated both the Na+-deocclusion and the pump-turnover rates.FXYD6 (phosphohippolin) and FXYD7 seem to be exclusive to the nervous system	https://rupress.org/jgp/article/152/12/e202012660/211559/FXYD-protein-isoforms-differentially-modulate	https://rupress.org/jgp/article/152/12/e202012660/211559/FXYD-protein-isoforms-differentially-modulate
33	12340651	12352314	FXYD2	105090183	FXYD domain containing ion transport regulator 2 (FXYD2)γa, a regulatory subunit of the Na+ –K+ -ATPase [17–19], as a novel and specific beta cell membrane protein.	file:///C:/Users/asheikh/Downloads/s00125-010-1714-z.pdf
33	12359507	12367638	LOC116150200	116150200
33	12385001	12683778	DSCAML1	105090206	DSCAML1 (Down Syndrome Cell Adhesion Molecule Like 1) has been shown to be involved in neuronal tiling and avoidance of neurite fasciculation in the mouse retina [10] and dendrite formation in in vitro hippocampal culture	https://actaneurocomms.biomedcentral.com/articles/10.1186/s40478-020-01082-6
33	12476155	12494262	LOC116150201	116150201

## Sheet: TableS7_gProfiler_Awrk9_nSL
source	term_name	term_id	adjusted_p_value	negative_log10_of_adjusted_p_value	term_size	query_size	intersection_size	effective_domain_size	intersections
GO:MF	ion channel regulator activity	GO:0099106	0.080444	1.09451	71	57	4	13932	YWHAE,PLCB1,FXYD6,FXYD2
GO:MF	channel regulator activity	GO:0016247	0.084918	1.071	72	57	4	13932	YWHAE,PLCB1,FXYD6,FXYD2
GO:MF	SH3 domain binding	GO:0017124	0.232333	0.633889	40	57	3	13932	RUFY2,MYPN,CRK
GO:MF	phosphoprotein binding	GO:0051219	0.914057	0.0390268	64	57	3	13932	YWHAE,CRK,DPYS
GO:MF	alpha-1,2-mannosyltransferase activity	GO:0000026	1	0	2	57	1	13932	PIGB
GO:MF	enzyme binding	GO:0019899	1	0	1197	57	9	13932	JAKMIP2,NOTCH2,SLC2A13,YWHAE,CRK,MYO1C,SERPINF2,PLCB1,RIMS2
GO:MF	kinase binding	GO:0019900	1	0	429	57	2	13932	JAKMIP2,CRK
GO:MF	protein kinase binding	GO:0019901	1	0	380	57	1	13932	CRK
GO:MF	protein domain specific binding	GO:0019904	1	0	357	57	3	13932	RUFY2,MYPN,CRK
GO:MF	syntaxin binding	GO:0019905	1	0	38	57	1	13932	DOC2B
GO:MF	cytokine binding	GO:0019955	1	0	78	57	1	13932	BMPR1B
GO:MF	passive transmembrane transporter activity	GO:0022803	1	0	366	57	1	13932	CACNB4
GO:MF	active transmembrane transporter activity	GO:0022804	1	0	262	57	2	13932	SLC13A1,SLC2A13
GO:MF	voltage-gated channel activity	GO:0022832	1	0	125	57	1	13932	CACNB4
GO:MF	gated channel activity	GO:0022836	1	0	236	57	1	13932	CACNB4
GO:MF	monoatomic ion gated channel activity	GO:0022839	1	0	235	57	1	13932	CACNB4
GO:MF	voltage-gated monoatomic cation channel activity	GO:0022843	1	0	100	57	1	13932	CACNB4
GO:MF	active monoatomic ion transmembrane transporter activity	GO:0022853	1	0	147	57	2	13932	SLC13A1,SLC2A13
GO:MF	transmembrane transporter activity	GO:0022857	1	0	857	57	3	13932	CACNB4,SLC13A1,SLC2A13
GO:MF	inorganic cation transmembrane transporter activity	GO:0022890	1	0	387	57	3	13932	CACNB4,SLC13A1,SLC2A13
GO:MF	signaling receptor complex adaptor activity	GO:0030159	1	0	20	57	1	13932	CRK
GO:MF	enzyme regulator activity	GO:0030234	1	0	765	57	6	13932	BMPR1B,GAPVD1,WDR81,SERPINF2,SERPINF1,PLCB1
GO:MF	protein kinase activator activity	GO:0030295	1	0	82	57	2	13932	BMPR1B,PLCB1
GO:MF	nuclear estrogen receptor binding	GO:0030331	1	0	22	57	1	13932	DNAAF4
GO:MF	peptidase inhibitor activity	GO:0030414	1	0	147	57	2	13932	SERPINF2,SERPINF1
GO:MF	adenyl nucleotide binding	GO:0030554	1	0	1202	57	6	13932	BMPR1B,TEC,HSPA5,WARS2,CDK8,MYO1C
GO:MF	protein-macromolecule adaptor activity	GO:0030674	1	0	187	57	1	13932	CRK
GO:MF	GTPase regulator activity	GO:0030695	1	0	316	57	2	13932	GAPVD1,PLCB1
GO:MF	phosphatidylcholine binding	GO:0031210	1	0	12	57	1	13932	PITPNA
GO:MF	small GTPase binding	GO:0031267	1	0	180	57	2	13932	MYO1C,RIMS2
GO:MF	protein kinase regulator activity	GO:0019887	1	0	131	57	2	13932	BMPR1B,PLCB1
GO:MF	ubiquitin-like protein peptidase activity	GO:0019783	1	0	89	57	1	13932	EIF3F
GO:MF	phosphatase activator activity	GO:0019211	1	0	9	57	1	13932	BMPR1B
GO:MF	kinase activator activity	GO:0019209	1	0	86	57	2	13932	BMPR1B,PLCB1
GO:MF	acyltransferase activity	GO:0016746	1	0	455	57	1	13932	CLYBL
GO:MF	glycosyltransferase activity	GO:0016757	1	0	214	57	2	13932	PIGB,ST6GALNAC3
GO:MF	hexosyltransferase activity	GO:0016758	1	0	130	57	1	13932	PIGB
GO:MF	transferase activity, transferring phosphorus-containing groups	GO:0016772	1	0	774	57	3	13932	BMPR1B,TEC,CDK8
GO:MF	phosphotransferase activity, alcohol group as acceptor	GO:0016773	1	0	609	57	3	13932	BMPR1B,TEC,CDK8
GO:MF	hydrolase activity	GO:0016787	1	0	1801	57	7	13932	RAB27A,GNAO1,EIF3F,INPP5K,PLCB1,DPYS,TMPRSS13
GO:MF	hydrolase activity, acting on ester bonds	GO:0016788	1	0	550	57	2	13932	INPP5K,PLCB1
GO:MF	phosphatase activity	GO:0016791	1	0	214	57	1	13932	INPP5K
GO:MF	hydrolase activity, acting on carbon-nitrogen (but not peptide) bonds	GO:0016810	1	0	102	57	1	13932	DPYS
GO:MF	hydrolase activity, acting on carbon-nitrogen (but not peptide) bonds, in cyclic amides	GO:0016812	1	0	6	57	1	13932	DPYS
GO:MF	hydrolase activity, acting on acid anhydrides	GO:0016817	1	0	482	57	2	13932	RAB27A,GNAO1
GO:MF	hydrolase activity, acting on acid anhydrides, in phosphorus-containing anhydrides	GO:0016818	1	0	481	57	2	13932	RAB27A,GNAO1
GO:MF	translation initiation factor binding	GO:0031369	1	0	16	57	1	13932	EIF3F
GO:MF	lyase activity	GO:0016829	1	0	137	57	1	13932	CLYBL
GO:MF	oxo-acid-lyase activity	GO:0016833	1	0	5	57	1	13932	CLYBL
GO:MF	ligase activity	GO:0016874	1	0	132	57	1	13932	WARS2
GO:MF	ligase activity, forming carbon-oxygen bonds	GO:0016875	1	0	42	57	1	13932	WARS2
GO:MF	nuclear receptor binding	GO:0016922	1	0	83	57	1	13932	DNAAF4
GO:MF	purine nucleotide binding	GO:0017076	1	0	1537	57	8	13932	BMPR1B,TEC,HSPA5,RAB27A,WARS2,GNAO1,CDK8,MYO1C
GO:MF	sodium channel regulator activity	GO:0017080	1	0	14	57	1	13932	FXYD2
GO:MF	ribonucleoside triphosphate phosphatase activity	GO:0017111	1	0	430	57	2	13932	RAB27A,GNAO1
GO:MF	serine hydrolase activity	GO:0017171	1	0	181	57	1	13932	TMPRSS13
GO:MF	guanyl nucleotide binding	GO:0019001	1	0	344	57	2	13932	RAB27A,GNAO1
GO:MF	transmembrane receptor protein kinase activity	GO:0019199	1	0	60	57	1	13932	BMPR1B
GO:MF	kinase regulator activity	GO:0019207	1	0	142	57	3	13932	BMPR1B,WDR81,PLCB1
GO:MF	phosphatase regulator activity	GO:0019208	1	0	54	57	1	13932	BMPR1B
GO:MF	carbon-carbon lyase activity	GO:0016830	1	0	40	57	1	13932	CLYBL
GO:MF	transferase activity	GO:0016740	1	0	1746	57	6	13932	BMPR1B,TEC,PIGB,ST6GALNAC3,CDK8,CLYBL
GO:MF	polyubiquitin modification-dependent protein binding	GO:0031593	1	0	37	57	1	13932	WDR81
GO:MF	G-protein beta/gamma-subunit complex binding	GO:0031683	1	0	18	57	1	13932	GNAO1
GO:MF	transmembrane transporter binding	GO:0044325	1	0	67	57	1	13932	YWHAE
GO:MF	ubiquitin-like protein ligase binding	GO:0044389	1	0	201	57	2	13932	YWHAE,CRK
GO:MF	protein-containing complex binding	GO:0044877	1	0	613	57	2	13932	GNAO1,TUB
GO:MF	translation regulator activity	GO:0045182	1	0	98	57	1	13932	EIF3F
GO:MF	protein phosphorylated amino acid binding	GO:0045309	1	0	42	57	2	13932	YWHAE,CRK
GO:MF	SMAD binding	GO:0046332	1	0	57	57	1	13932	BMPR1B
GO:MF	metal ion binding	GO:0046872	1	0	1671	57	6	13932	NOTCH2,RUFY2,ZSWIM5,CLYBL,DOC2B,PLCB1
GO:MF	metal ion transmembrane transporter activity	GO:0046873	1	0	309	57	2	13932	CACNB4,SLC13A1
GO:MF	ephrin receptor binding	GO:0046875	1	0	19	57	1	13932	CRK
GO:MF	acyltransferase activity, acyl groups converted into alkyl on transfer	GO:0046912	1	0	5	57	1	13932	CLYBL
GO:MF	transition metal ion binding	GO:0046914	1	0	846	57	1	13932	ZSWIM5
GO:MF	protein heterodimerization activity	GO:0046982	1	0	220	57	1	13932	YWHAE
GO:MF	protein dimerization activity	GO:0046983	1	0	715	57	5	13932	TBX15,ATOH7,YWHAE,SERPINF2,DSCAML1
GO:MF	(S)-citramalyl-CoA lyase activity	GO:0047777	1	0	1	57	1	13932	CLYBL
GO:MF	phosphoserine residue binding	GO:0050815	1	0	5	57	1	13932	YWHAE
GO:MF	quaternary ammonium group binding	GO:0050997	1	0	20	57	1	13932	PITPNA
GO:MF	GTPase binding	GO:0051020	1	0	200	57	2	13932	MYO1C,RIMS2
GO:MF	NF-kappaB binding	GO:0051059	1	0	18	57	1	13932	NOTCH2
GO:MF	ATPase binding	GO:0051117	1	0	49	57	1	13932	SLC2A13
GO:MF	muscle alpha-actinin binding	GO:0051371	1	0	3	57	1	13932	MYPN
GO:MF	alpha-actinin binding	GO:0051393	1	0	11	57	1	13932	MYPN
GO:MF	molecular transducer activity	GO:0060089	1	0	1334	57	7	13932	BMPR1B,NOTCH2,LOC105094011,LOC105093976,LOC105093975,LOC105094010,LOC105094009
GO:MF	molecular adaptor activity	GO:0060090	1	0	233	57	1	13932	CRK
GO:MF	nucleoside-triphosphatase regulator activity	GO:0060589	1	0	316	57	2	13932	GAPVD1,PLCB1
GO:MF	peptidase regulator activity	GO:0061134	1	0	171	57	2	13932	SERPINF2,SERPINF1
GO:MF	protein folding chaperone	GO:0044183	1	0	41	57	1	13932	HSPA5
GO:MF	protein self-association	GO:0043621	1	0	49	57	2	13932	TEC,CRK
GO:MF	sequence-specific DNA binding	GO:0043565	1	0	748	57	4	13932	TBX15,YAP1,ATOH7,RPA1
GO:MF	protein serine/threonine kinase activator activity	GO:0043539	1	0	42	57	2	13932	BMPR1B,PLCB1
GO:MF	ubiquitin-like protein binding	GO:0032182	1	0	69	57	1	13932	STAM2
GO:MF	ribonucleotide binding	GO:0032553	1	0	1468	57	8	13932	BMPR1B,TEC,HSPA5,RAB27A,WARS2,GNAO1,CDK8,MYO1C
GO:MF	purine ribonucleotide binding	GO:0032555	1	0	1452	57	8	13932	BMPR1B,TEC,HSPA5,RAB27A,WARS2,GNAO1,CDK8,MYO1C
GO:MF	adenyl ribonucleotide binding	GO:0032559	1	0	1125	57	6	13932	BMPR1B,TEC,HSPA5,WARS2,CDK8,MYO1C
GO:MF	guanyl ribonucleotide binding	GO:0032561	1	0	336	57	2	13932	RAB27A,GNAO1
GO:MF	GTPase activating protein binding	GO:0032794	1	0	8	57	1	13932	GAPVD1
GO:MF	phosphatidylinositol 3-kinase regulator activity	GO:0035014	1	0	7	57	1	13932	WDR81
GO:MF	phosphatidylinositol binding	GO:0035091	1	0	179	57	3	13932	STAM2,PITPNA,PLCB1
GO:MF	signaling adaptor activity	GO:0035591	1	0	47	57	1	13932	CRK
GO:MF	purine ribonucleoside triphosphate binding	GO:0035639	1	0	1413	57	8	13932	BMPR1B,TEC,HSPA5,RAB27A,WARS2,GNAO1,CDK8,MYO1C
GO:MF	small molecule binding	GO:0036094	1	0	1852	57	8	13932	BMPR1B,TEC,HSPA5,RAB27A,WARS2,GNAO1,CDK8,MYO1C
GO:MF	BMP binding	GO:0036122	1	0	12	57	1	13932	BMPR1B
GO:MF	ubiquitin protein ligase binding	GO:0031625	1	0	193	57	2	13932	YWHAE,CRK
GO:MF	signaling receptor activity	GO:0038023	1	0	1334	57	7	13932	BMPR1B,NOTCH2,LOC105094011,LOC105093976,LOC105093975,LOC105094010,LOC105094009
GO:MF	telomeric DNA binding	GO:0042162	1	0	29	57	1	13932	RPA1
GO:MF	SH2 domain binding	GO:0042169	1	0	26	57	1	13932	CRK
GO:MF	phosphoric ester hydrolase activity	GO:0042578	1	0	285	57	2	13932	INPP5K,PLCB1
GO:MF	identical protein binding	GO:0042802	1	0	1208	57	6	13932	TBX15,EIF3F,PBLD,YWHAE,SERPINF2,DSCAML1
GO:MF	protein homodimerization activity	GO:0042803	1	0	417	57	3	13932	TBX15,SERPINF2,DSCAML1
GO:MF	actinin binding	GO:0042805	1	0	15	57	1	13932	MYPN
GO:MF	histone deacetylase binding	GO:0042826	1	0	63	57	1	13932	YWHAE
GO:MF	single-stranded telomeric DNA binding	GO:0043047	1	0	9	57	1	13932	RPA1
GO:MF	ubiquitin binding	GO:0043130	1	0	57	57	1	13932	STAM2
GO:MF	ion binding	GO:0043167	1	0	3258	57	15	13932	BMPR1B,TEC,HSPA5,RAB27A,WARS2,NOTCH2,GNAO1,RUFY2,ZSWIM5,CDK8,CLYBL,DOC2B,MYO1C,PITPNA,PLCB1
GO:MF	anion binding	GO:0043168	1	0	1773	57	9	13932	BMPR1B,TEC,HSPA5,RAB27A,WARS2,GNAO1,CDK8,MYO1C,PLCB1
GO:MF	cation binding	GO:0043169	1	0	1735	57	7	13932	NOTCH2,RUFY2,ZSWIM5,CLYBL,DOC2B,PITPNA,PLCB1
GO:MF	cargo receptor activity	GO:0038024	1	0	61	57	1	13932	TMPRSS13
GO:MF	endopeptidase regulator activity	GO:0061135	1	0	137	57	2	13932	SERPINF2,SERPINF1
GO:MF	pyrophosphatase activity	GO:0016462	1	0	475	57	2	13932	RAB27A,GNAO1
GO:MF	lipase activity	GO:0016298	1	0	85	57	1	13932	PLCB1
GO:MF	GTPase activity	GO:0003924	1	0	261	57	2	13932	RAB27A,GNAO1
GO:MF	dihydropyrimidinase activity	GO:0004157	1	0	1	57	1	13932	DPYS
GO:MF	endopeptidase activity	GO:0004175	1	0	374	57	1	13932	TMPRSS13
GO:MF	serine-type endopeptidase activity	GO:0004252	1	0	165	57	1	13932	TMPRSS13
GO:MF	glycolipid mannosyltransferase activity	GO:0004376	1	0	4	57	1	13932	PIGB
GO:MF	phosphatidylinositol phospholipase C activity	GO:0004435	1	0	16	57	1	13932	PLCB1
GO:MF	malate synthase activity	GO:0004474	1	0	1	57	1	13932	CLYBL
GO:MF	phospholipase activity	GO:0004620	1	0	71	57	1	13932	PLCB1
GO:MF	phospholipase C activity	GO:0004629	1	0	17	57	1	13932	PLCB1
GO:MF	protein kinase activity	GO:0004672	1	0	524	57	3	13932	BMPR1B,TEC,CDK8
GO:MF	protein serine/threonine kinase activity	GO:0004674	1	0	271	57	1	13932	BMPR1B
GO:MF	transmembrane receptor protein serine/threonine kinase activity	GO:0004675	1	0	14	57	1	13932	BMPR1B
GO:MF	protein tyrosine kinase activity	GO:0004713	1	0	96	57	1	13932	TEC
GO:MF	non-membrane spanning protein tyrosine kinase activity	GO:0004715	1	0	26	57	1	13932	TEC
GO:MF	aminoacyl-tRNA ligase activity	GO:0004812	1	0	42	57	1	13932	WARS2
GO:MF	tryptophan-tRNA ligase activity	GO:0004830	1	0	2	57	1	13932	WARS2
GO:MF	cysteine-type deubiquitinase activity	GO:0004843	1	0	74	57	1	13932	EIF3F
GO:MF	enzyme inhibitor activity	GO:0004857	1	0	237	57	2	13932	SERPINF2,SERPINF1
GO:MF	endopeptidase inhibitor activity	GO:0004866	1	0	131	57	2	13932	SERPINF2,SERPINF1
GO:MF	serine-type endopeptidase inhibitor activity	GO:0004867	1	0	76	57	2	13932	SERPINF2,SERPINF1
GO:MF	transmembrane signaling receptor activity	GO:0004888	1	0	1218	57	6	13932	BMPR1B,LOC105094011,LOC105093976,LOC105093975,LOC105094010,LOC105094009
GO:MF	G protein-coupled receptor activity	GO:0004930	1	0	910	57	4	13932	LOC105094011,LOC105093976,LOC105093975,LOC105094010
GO:MF	olfactory receptor activity	GO:0004984	1	0	542	57	5	13932	LOC105094011,LOC105093976,LOC105093975,LOC105094010,LOC105094009
GO:MF	transforming growth factor beta receptor activity	GO:0005024	1	0	7	57	1	13932	BMPR1B
GO:MF	transforming growth factor beta receptor activity, type I	GO:0005025	1	0	4	57	1	13932	BMPR1B
GO:MF	catalytic activity	GO:0003824	1	0	4489	57	15	13932	BMPR1B,TEC,PIGB,RAB27A,WARS2,GNAO1,EIF3F,PBLD,ST6GALNAC3,CDK8,CLYBL,INPP5K,PLCB1,DPYS,TMPRSS13
GO:MF	cytoskeletal motor activity	GO:0003774	1	0	100	57	1	13932	MYO1C
GO:MF	translation initiation factor activity	GO:0003743	1	0	46	57	1	13932	EIF3F
GO:MF	RNA binding	GO:0003723	1	0	1216	57	2	13932	RBMS1,HNRNPH3
GO:MF	mannosyltransferase activity	GO:0000030	1	0	15	57	1	13932	PIGB
GO:MF	SNARE binding	GO:0000149	1	0	52	57	1	13932	DOC2B
GO:MF	nucleotide binding	GO:0000166	1	0	1635	57	8	13932	BMPR1B,TEC,HSPA5,RAB27A,WARS2,GNAO1,CDK8,MYO1C
GO:MF	magnesium ion binding	GO:0000287	1	0	165	57	1	13932	CLYBL
GO:MF	transcription cis-regulatory region binding	GO:0000976	1	0	488	57	3	13932	TBX15,YAP1,ATOH7
GO:MF	RNA polymerase II transcription regulatory region sequence-specific DNA binding	GO:0000977	1	0	410	57	2	13932	TBX15,YAP1
GO:MF	RNA polymerase II cis-regulatory region sequence-specific DNA binding	GO:0000978	1	0	321	57	2	13932	TBX15,YAP1
GO:MF	DNA-binding transcription factor activity, RNA polymerase II-specific	GO:0000981	1	0	503	57	1	13932	TBX15
GO:MF	cis-regulatory region sequence-specific DNA binding	GO:0000987	1	0	339	57	2	13932	TBX15,YAP1
GO:MF	transcription regulatory region nucleic acid binding	GO:0001067	1	0	489	57	3	13932	TBX15,YAP1,ATOH7
GO:MF	DNA-binding transcription repressor activity	GO:0001217	1	0	134	57	1	13932	TBX15
GO:MF	DNA-binding transcription repressor activity, RNA polymerase II-specific	GO:0001227	1	0	132	57	1	13932	TBX15
GO:MF	scavenger receptor activity	GO:0005044	1	0	41	57	1	13932	TMPRSS13
GO:MF	G protein-coupled receptor binding	GO:0001664	1	0	140	57	1	13932	TUB
GO:MF	protease binding	GO:0002020	1	0	79	57	2	13932	SLC2A13,SERPINF2
GO:MF	molecular_function	GO:0003674	1	0	13932	57	57	13932	BMPR1B,TEC,JAKMIP2,RABEPK,HSPA5,GAPVD1,CACNB4,STAM2,RBMS1,PARD3B,DNAAF4,PIGB,RAB27A,SLC13A1,SAMD3,TBX15,WARS2,NOTCH2,GNAO1,TUB,EIF3F,LOC105094011,LOC105093976,LOC105093975,LOC105094010,LOC105094009,YAP1,RUFY2,HNRNPH3,PBLD,ATOH7,MYPN,AMIGO2,SLC2A13,ZSWIM5,ST6GALNAC3,CDK8,CLYBL,DOC2B,YWHAE,CRK,MYO1C,INPP5K,PITPNA,WDR81,SMYD4,SERPINF2,SERPINF1,RPA1,PLCB1,RIMS2,DPYS,LRP12,TMPRSS13,FXYD6,FXYD2,DSCAML1
GO:MF	nucleic acid binding	GO:0003676	1	0	2708	57	7	13932	RBMS1,TBX15,EIF3F,YAP1,HNRNPH3,ATOH7,RPA1
GO:MF	DNA binding	GO:0003677	1	0	1314	57	4	13932	TBX15,YAP1,ATOH7,RPA1
GO:MF	chromatin binding	GO:0003682	1	0	311	57	1	13932	YAP1
GO:MF	damaged DNA binding	GO:0003684	1	0	45	57	1	13932	RPA1
GO:MF	double-stranded DNA binding	GO:0003690	1	0	664	57	3	13932	TBX15,YAP1,ATOH7
GO:MF	single-stranded DNA binding	GO:0003697	1	0	72	57	1	13932	RPA1
GO:MF	DNA-binding transcription factor activity	GO:0003700	1	0	656	57	1	13932	TBX15
GO:MF	transcription coregulator activity	GO:0003712	1	0	270	57	1	13932	YAP1
GO:MF	transcription coactivator activity	GO:0003713	1	0	153	57	1	13932	YAP1
GO:MF	transcription corepressor activity	GO:0003714	1	0	98	57	1	13932	YAP1
GO:MF	phosphotyrosine residue binding	GO:0001784	1	0	35	57	1	13932	CRK
GO:MF	kinase activity	GO:0016301	1	0	661	57	3	13932	BMPR1B,TEC,CDK8
GO:MF	guanyl-nucleotide exchange factor activity	GO:0005085	1	0	175	57	1	13932	GAPVD1
GO:MF	signaling receptor binding	GO:0005102	1	0	839	57	3	13932	TUB,CRK,MYO1C
GO:MF	zinc ion binding	GO:0008270	1	0	622	57	1	13932	ZSWIM5
GO:MF	secondary active sulfate transmembrane transporter activity	GO:0008271	1	0	8	57	1	13932	SLC13A1
GO:MF	lipid binding	GO:0008289	1	0	436	57	3	13932	STAM2,PITPNA,PLCB1
GO:MF	monoatomic cation transmembrane transporter activity	GO:0008324	1	0	437	57	3	13932	CACNB4,SLC13A1,SLC2A13
GO:MF	high voltage-gated calcium channel activity	GO:0008331	1	0	6	57	1	13932	CACNB4
GO:MF	sialyltransferase activity	GO:0008373	1	0	19	57	1	13932	ST6GALNAC3
GO:MF	phosphatidylcholine transporter activity	GO:0008525	1	0	13	57	1	13932	PITPNA
GO:MF	phosphatidylinositol transfer activity	GO:0008526	1	0	6	57	1	13932	PITPNA
GO:MF	monoatomic ion transmembrane transporter activity	GO:0015075	1	0	544	57	3	13932	CACNB4,SLC13A1,SLC2A13
GO:MF	proton transmembrane transporter activity	GO:0015078	1	0	87	57	1	13932	SLC2A13
GO:MF	sodium ion transmembrane transporter activity	GO:0015081	1	0	102	57	1	13932	SLC13A1
GO:MF	calcium ion transmembrane transporter activity	GO:0015085	1	0	86	57	1	13932	CACNB4
GO:MF	inorganic anion transmembrane transporter activity	GO:0015103	1	0	94	57	1	13932	SLC13A1
GO:MF	sulfate transmembrane transporter activity	GO:0015116	1	0	10	57	1	13932	SLC13A1
GO:MF	polyol transmembrane transporter activity	GO:0015166	1	0	4	57	1	13932	SLC2A13
GO:MF	channel activity	GO:0015267	1	0	366	57	1	13932	CACNB4
GO:MF	secondary active transmembrane transporter activity	GO:0015291	1	0	144	57	2	13932	SLC13A1,SLC2A13
GO:MF	symporter activity	GO:0015293	1	0	66	57	2	13932	SLC13A1,SLC2A13
GO:MF	solute:monoatomic cation symporter activity	GO:0015294	1	0	60	57	2	13932	SLC13A1,SLC2A13
GO:MF	solute:proton symporter activity	GO:0015295	1	0	11	57	1	13932	SLC2A13
GO:MF	inorganic molecular entity transmembrane transporter activity	GO:0015318	1	0	463	57	3	13932	CACNB4,SLC13A1,SLC2A13
GO:MF	solute:sodium symporter activity	GO:0015370	1	0	42	57	1	13932	SLC13A1
GO:MF	sodium:sulfate symporter activity	GO:0015382	1	0	1	57	1	13932	SLC13A1
GO:MF	potassium channel regulator activity	GO:0015459	1	0	21	57	1	13932	YWHAE
GO:MF	tubulin binding	GO:0015631	1	0	230	57	1	13932	JAKMIP2
GO:MF	metallopeptidase activity	GO:0008237	1	0	193	57	1	13932	EIF3F
GO:MF	serine-type peptidase activity	GO:0008236	1	0	178	57	1	13932	TMPRSS13
GO:MF	cysteine-type peptidase activity	GO:0008234	1	0	138	57	1	13932	EIF3F
GO:MF	peptidase activity	GO:0008233	1	0	547	57	2	13932	EIF3F,TMPRSS13
GO:MF	transporter activity	GO:0005215	1	0	926	57	4	13932	CACNB4,SLC13A1,SLC2A13,PITPNA
GO:MF	monoatomic ion channel activity	GO:0005216	1	0	336	57	1	13932	CACNB4
GO:MF	voltage-gated monoatomic ion channel activity	GO:0005244	1	0	123	57	1	13932	CACNB4
GO:MF	voltage-gated calcium channel activity	GO:0005245	1	0	28	57	1	13932	CACNB4
GO:MF	calcium channel regulator activity	GO:0005246	1	0	27	57	2	13932	YWHAE,PLCB1
GO:MF	monoatomic cation channel activity	GO:0005261	1	0	244	57	1	13932	CACNB4
GO:MF	calcium channel activity	GO:0005262	1	0	68	57	1	13932	CACNB4
GO:MF	lipid transporter activity	GO:0005319	1	0	105	57	1	13932	PITPNA
GO:MF	myo-inositol transmembrane transporter activity	GO:0005365	1	0	2	57	1	13932	SLC2A13
GO:MF	myo-inositol:proton symporter activity	GO:0005366	1	0	1	57	1	13932	SLC2A13
GO:MF	binding	GO:0005488	1	0	10161	57	45	13932	BMPR1B,TEC,JAKMIP2,RABEPK,HSPA5,GAPVD1,CACNB4,STAM2,RBMS1,PARD3B,DNAAF4,RAB27A,SAMD3,TBX15,WARS2,NOTCH2,GNAO1,TUB,EIF3F,YAP1,RUFY2,HNRNPH3,PBLD,ATOH7,MYPN,AMIGO2,SLC2A13,ZSWIM5,CDK8,CLYBL,DOC2B,YWHAE,CRK,MYO1C,PITPNA,WDR81,SMYD4,SERPINF2,RPA1,PLCB1,RIMS2,DPYS,LRP12,TMPRSS13,DSCAML1
GO:MF	calcium ion binding	GO:0005509	1	0	543	57	3	13932	NOTCH2,DOC2B,PLCB1
GO:MF	GTPase activator activity	GO:0005096	1	0	137	57	1	13932	PLCB1
GO:MF	protein binding	GO:0005515	1	0	6180	57	34	13932	BMPR1B,TEC,JAKMIP2,RABEPK,GAPVD1,CACNB4,STAM2,PARD3B,DNAAF4,SAMD3,TBX15,NOTCH2,TUB,EIF3F,YAP1,RUFY2,PBLD,ATOH7,MYPN,AMIGO2,SLC2A13,DOC2B,YWHAE,CRK,MYO1C,WDR81,SMYD4,SERPINF2,PLCB1,RIMS2,DPYS,LRP12,TMPRSS13,DSCAML1
GO:MF	lamin binding	GO:0005521	1	0	8	57	1	13932	PLCB1
GO:MF	ATP binding	GO:0005524	1	0	1093	57	6	13932	BMPR1B,TEC,HSPA5,WARS2,CDK8,MYO1C
GO:MF	GTP binding	GO:0005525	1	0	327	57	2	13932	RAB27A,GNAO1
GO:MF	phospholipid binding	GO:0005543	1	0	274	57	3	13932	STAM2,PITPNA,PLCB1
GO:MF	phosphatidylinositol-4,5-bisphosphate binding	GO:0005546	1	0	34	57	1	13932	PLCB1
GO:MF	phospholipid transporter activity	GO:0005548	1	0	39	57	1	13932	PITPNA
GO:MF	microtubule binding	GO:0008017	1	0	160	57	1	13932	JAKMIP2
GO:MF	enzyme activator activity	GO:0008047	1	0	301	57	2	13932	BMPR1B,PLCB1
GO:MF	phosphoric diester hydrolase activity	GO:0008081	1	0	71	57	1	13932	PLCB1
GO:MF	cytoskeletal protein binding	GO:0008092	1	0	609	57	2	13932	JAKMIP2,MYPN
GO:MF	transcription factor binding	GO:0008134	1	0	350	57	3	13932	DNAAF4,NOTCH2,YAP1
GO:MF	translation factor activity, RNA binding	GO:0008135	1	0	65	57	1	13932	EIF3F
GO:MF	calmodulin binding	GO:0005516	1	0	60	57	1	13932	PLCB1
GO:MF	RNA polymerase II-specific DNA-binding transcription factor binding	GO:0061629	1	0	217	57	2	13932	DNAAF4,NOTCH2
GO:MF	K63-linked polyubiquitin modification-dependent protein binding	GO:0070530	1	0	16	57	1	13932	WDR81
GO:MF	proline-rich region binding	GO:0070064	1	0	12	57	1	13932	YAP1
GO:MF	nucleoside phosphate binding	GO:1901265	1	0	1635	57	8	13932	BMPR1B,TEC,HSPA5,RAB27A,WARS2,GNAO1,CDK8,MYO1C
GO:MF	heterocyclic compound binding	GO:1901363	1	0	4316	57	15	13932	BMPR1B,TEC,HSPA5,RBMS1,RAB27A,TBX15,WARS2,GNAO1,EIF3F,YAP1,HNRNPH3,ATOH7,CDK8,MYO1C,RPA1
GO:MF	organic hydroxy compound transmembrane transporter activity	GO:1901618	1	0	22	57	1	13932	SLC2A13
GO:MF	sulfur compound transmembrane transporter activity	GO:1901682	1	0	38	57	1	13932	SLC13A1
GO:MF	salt transmembrane transporter activity	GO:1901702	1	0	386	57	2	13932	CACNB4,SLC13A1
GO:MF	phosphatidylinositol phosphate binding	GO:1901981	1	0	99	57	1	13932	PLCB1
GO:MF	phosphatidylinositol bisphosphate binding	GO:1902936	1	0	49	57	1	13932	PLCB1
GO:MF	protein tyrosine kinase binding	GO:1990782	1	0	57	57	1	13932	CRK
GO:MF	sequence-specific double-stranded DNA binding	GO:1990837	1	0	619	57	3	13932	TBX15,YAP1,ATOH7
GO:MF	molecular function inhibitor activity	GO:0140678	1	0	458	57	3	13932	GAPVD1,SERPINF2,SERPINF1
GO:MF	molecular function activator activity	GO:0140677	1	0	776	57	3	13932	BMPR1B,GAPVD1,PLCB1
GO:MF	ATP-dependent protein folding chaperone	GO:0140662	1	0	32	57	1	13932	HSPA5
GO:MF	ATP-dependent activity	GO:0140657	1	0	483	57	1	13932	HSPA5
GO:MF	translation regulator activity, nucleic acid binding	GO:0090079	1	0	75	57	1	13932	EIF3F
GO:MF	scaffold protein binding	GO:0097110	1	0	38	57	1	13932	YWHAE
GO:MF	organic cyclic compound binding	GO:0097159	1	0	4347	57	15	13932	BMPR1B,TEC,HSPA5,RBMS1,RAB27A,TBX15,WARS2,GNAO1,EIF3F,YAP1,HNRNPH3,ATOH7,CDK8,MYO1C,RPA1
GO:MF	carbohydrate derivative binding	GO:0097367	1	0	1623	57	8	13932	BMPR1B,TEC,HSPA5,RAB27A,WARS2,GNAO1,CDK8,MYO1C
GO:MF	G-rich strand telomeric DNA binding	GO:0098505	1	0	7	57	1	13932	RPA1
GO:MF	molecular function regulator activity	GO:0098772	1	0	1171	57	9	13932	BMPR1B,GAPVD1,YWHAE,WDR81,SERPINF2,SERPINF1,PLCB1,FXYD6,FXYD2
GO:MF	BMP receptor activity	GO:0098821	1	0	5	57	1	13932	BMPR1B
GO:MF	sequence-specific single stranded DNA binding	GO:0098847	1	0	9	57	1	13932	RPA1
GO:MF	channel activator activity	GO:0099103	1	0	9	57	1	13932	PLCB1
GO:MF	ion channel regulator activity involved in G protein-coupled receptor signaling pathway	GO:0099107	1	0	6	57	1	13932	PLCB1
GO:MF	voltage-gated calcium channel activity involved in regulation of cytosolic calcium levels	GO:0099511	1	0	2	57	1	13932	CACNB4
GO:MF	voltage-gated calcium channel activity involved in regulation of presynaptic cytosolic calcium levels	GO:0099626	1	0	2	57	1	13932	CACNB4
GO:MF	deubiquitinase activity	GO:0101005	1	0	79	57	1	13932	EIF3F
GO:MF	phospholipid transfer activity	GO:0120014	1	0	9	57	1	13932	PITPNA
GO:MF	phosphatidylcholine transfer activity	GO:0120019	1	0	4	57	1	13932	PITPNA
GO:MF	intraciliary transport particle A binding	GO:0120160	1	0	3	57	1	13932	TUB
GO:MF	modification-dependent protein binding	GO:0140030	1	0	122	57	1	13932	WDR81
GO:MF	catalytic activity, acting on a protein	GO:0140096	1	0	1806	57	5	13932	BMPR1B,TEC,EIF3F,CDK8,TMPRSS13
GO:MF	catalytic activity, acting on RNA	GO:0140098	1	0	261	57	1	13932	WARS2
GO:MF	catalytic activity, acting on a tRNA	GO:0140101	1	0	96	57	1	13932	WARS2
GO:MF	transcription regulator activity	GO:0140110	1	0	921	57	2	13932	TBX15,YAP1
GO:MF	DNA-binding transcription factor binding	GO:0140297	1	0	288	57	3	13932	DNAAF4,NOTCH2,YAP1
GO:MF	metal-dependent deubiquitinase activity	GO:0140492	1	0	8	57	1	13932	EIF3F
GO:MF	transcription regulator activator activity	GO:0140537	1	0	11	57	1	13932	BMPR1B
GO:MF	catalytic activity, acting on a nucleic acid	GO:0140640	1	0	440	57	1	13932	WARS2
GO:MF	lipid transfer activity	GO:0120013	1	0	32	57	1	13932	PITPNA
GO:BP	synaptic vesicle exocytosis	GO:0016079	0.0638294	1.19498	52	53	4	13888	CACNB4,CADPS2,DOC2B,RIMS2
GO:BP	neurotransmitter secretion	GO:0007269	0.194292	0.711545	69	53	4	13888	CACNB4,CADPS2,DOC2B,RIMS2
GO:BP	signal release from synapse	GO:0099643	0.194292	0.711545	69	53	4	13888	CACNB4,CADPS2,DOC2B,RIMS2
GO:BP	calcium-ion regulated exocytosis	GO:0017156	0.412644	0.384424	34	53	3	13888	CADPS2,DOC2B,RIMS2
GO:BP	neurotransmitter transport	GO:0006836	0.870398	0.0602823	102	53	4	13888	CACNB4,CADPS2,DOC2B,RIMS2
GO:BP	calcium ion-regulated exocytosis of neurotransmitter	GO:0048791	0.900815	0.0453643	10	53	2	13888	DOC2B,RIMS2
GO:BP	regulation of neurotransmitter levels	GO:0001505	0.903024	0.0443006	103	53	4	13888	CACNB4,CADPS2,DOC2B,RIMS2
GO:BP	synaptic vesicle cycle	GO:0099504	0.93651	0.0284875	104	53	4	13888	CACNB4,CADPS2,DOC2B,RIMS2
GO:BP	positive regulation of extrinsic apoptotic signaling pathway	GO:2001238	1	0	33	53	1	13888	BMPR1B
GO:BP	regulation of cation channel activity	GO:2001257	1	0	57	53	1	13888	CACNB4
GO:BP	negative regulation of extrinsic apoptotic signaling pathway	GO:2001237	1	0	55	53	1	13888	YAP1
GO:BP	regulation of extrinsic apoptotic signaling pathway	GO:2001236	1	0	91	53	2	13888	BMPR1B,YAP1
GO:BP	negative regulation of apoptotic signaling pathway	GO:2001234	1	0	133	53	1	13888	YAP1
GO:BP	regulation of amyloid precursor protein catabolic process	GO:1902991	1	0	29	53	1	13888	SLC2A13
GO:BP	positive regulation of amyloid precursor protein catabolic process	GO:1902993	1	0	17	53	1	13888	SLC2A13
GO:BP	regulation of glycoprotein metabolic process	GO:1903018	1	0	24	53	2	13888	TM9SF2,PLCB1
GO:BP	positive regulation of glycoprotein metabolic process	GO:1903020	1	0	13	53	1	13888	PLCB1
GO:BP	regulation of response to wounding	GO:1903034	1	0	88	53	2	13888	CRK,SERPINF2
GO:BP	negative regulation of response to wounding	GO:1903035	1	0	49	53	2	13888	CRK,SERPINF2
GO:BP	positive regulation of response to wounding	GO:1903036	1	0	34	53	1	13888	SERPINF2
GO:BP	meiotic cell cycle process	GO:1903046	1	0	112	53	1	13888	PLCB1
GO:BP	mitotic cell cycle process	GO:1903047	1	0	403	53	1	13888	PLCB1
GO:BP	regulation of proteolysis involved in protein catabolic process	GO:1903050	1	0	128	53	1	13888	DNAAF4
GO:BP	mononuclear cell differentiation	GO:1903131	1	0	249	53	1	13888	NOTCH2
GO:BP	regulation of establishment of endothelial barrier	GO:1903140	1	0	11	53	1	13888	PLCB1
GO:BP	regulation of calcium ion transmembrane transport	GO:1903169	1	0	83	53	2	13888	CACNB4,YWHAE
GO:BP	negative regulation of calcium ion transmembrane transport	GO:1903170	1	0	20	53	1	13888	YWHAE
GO:BP	regulation of regulated secretory pathway	GO:1903305	1	0	62	53	1	13888	CACNB4
GO:BP	regulation of protein maturation	GO:1903317	1	0	36	53	1	13888	SERPINF2
GO:BP	negative regulation of protein maturation	GO:1903318	1	0	10	53	1	13888	SERPINF2
GO:BP	protein localization to ciliary membrane	GO:1903441	1	0	8	53	1	13888	TUB
GO:BP	regulation of nucleic acid-templated transcription	GO:1903506	1	0	2020	53	8	13888	BMPR1B,CCPG1,TBX15,NOTCH2,YAP1,ATOH7,SERPINF2,PLCB1
GO:BP	negative regulation of nucleic acid-templated transcription	GO:1903507	1	0	643	53	4	13888	TBX15,NOTCH2,YAP1,PLCB1
GO:BP	positive regulation of nucleic acid-templated transcription	GO:1903508	1	0	901	53	7	13888	BMPR1B,CCPG1,TBX15,YAP1,ATOH7,SERPINF2,PLCB1
GO:BP	liposaccharide metabolic process	GO:1903509	1	0	59	53	3	13888	PIGB,ST6GALNAC3,TM9SF2
GO:BP	regulation of secretion by cell	GO:1903530	1	0	264	53	4	13888	CACNB4,DOC2B,PLCB1,RIMS2
GO:BP	positive regulation of secretion by cell	GO:1903532	1	0	127	53	2	13888	DOC2B,PLCB1
GO:BP	regulation of protein targeting	GO:1903533	1	0	31	53	1	13888	MYO1C
GO:BP	positive regulation of supramolecular fiber organization	GO:1902905	1	0	95	53	2	13888	SLAIN2,SERPINF2
GO:BP	regulation of supramolecular fiber organization	GO:1902903	1	0	209	53	2	13888	SLAIN2,SERPINF2
GO:BP	positive regulation of cell cycle G1/S phase transition	GO:1902808	1	0	34	53	1	13888	PLCB1
GO:BP	regulation of cell cycle G1/S phase transition	GO:1902806	1	0	87	53	1	13888	PLCB1
GO:BP	positive regulation of mitotic cell cycle phase transition	GO:1901992	1	0	49	53	1	13888	PLCB1
GO:BP	regulation of amyloid-beta formation	GO:1902003	1	0	25	53	1	13888	SLC2A13
GO:BP	positive regulation of amyloid-beta formation	GO:1902004	1	0	14	53	1	13888	SLC2A13
GO:BP	regulation of cilium assembly	GO:1902017	1	0	47	53	1	13888	YAP1
GO:BP	negative regulation of cilium assembly	GO:1902018	1	0	13	53	1	13888	YAP1
GO:BP	regulation of extrinsic apoptotic signaling pathway via death domain receptors	GO:1902041	1	0	31	53	1	13888	BMPR1B
GO:BP	positive regulation of extrinsic apoptotic signaling pathway via death domain receptors	GO:1902043	1	0	12	53	1	13888	BMPR1B
GO:BP	response to salt	GO:1902074	1	0	141	53	1	13888	PLCB1
GO:BP	cellular response to salt	GO:1902075	1	0	82	53	1	13888	PLCB1
GO:BP	regulation of leukocyte differentiation	GO:1902105	1	0	167	53	1	13888	NOTCH2
GO:BP	positive regulation of leukocyte differentiation	GO:1902107	1	0	97	53	1	13888	NOTCH2
GO:BP	regulation of organelle assembly	GO:1902115	1	0	139	53	1	13888	YAP1
GO:BP	protein localization to photoreceptor outer segment	GO:1903546	1	0	5	53	1	13888	TUB
GO:BP	negative regulation of organelle assembly	GO:1902116	1	0	35	53	1	13888	YAP1
GO:BP	regulation of peptidyl-serine dephosphorylation	GO:1902308	1	0	4	53	1	13888	YWHAE
GO:BP	negative regulation of peptidyl-serine dephosphorylation	GO:1902309	1	0	3	53	1	13888	YWHAE
GO:BP	positive regulation of retinal ganglion cell axon guidance	GO:1902336	1	0	1	53	1	13888	ATOH7
GO:BP	positive regulation of stem cell population maintenance	GO:1902459	1	0	6	53	1	13888	YAP1
GO:BP	regulation of intracellular signal transduction	GO:1902531	1	0	915	53	5	13888	NOTCH2,PBLD,CRK,SERPINF2,PLCB1
GO:BP	negative regulation of intracellular signal transduction	GO:1902532	1	0	303	53	1	13888	PBLD
GO:BP	positive regulation of intracellular signal transduction	GO:1902533	1	0	514	53	3	13888	NOTCH2,SERPINF2,PLCB1
GO:BP	regulation of cellular response to vascular endothelial growth factor stimulus	GO:1902547	1	0	20	53	1	13888	MYO1C
GO:BP	regulation of axon guidance	GO:1902667	1	0	5	53	1	13888	ATOH7
GO:BP	positive regulation of axon guidance	GO:1902669	1	0	1	53	1	13888	ATOH7
GO:BP	negative regulation of RNA biosynthetic process	GO:1902679	1	0	645	53	4	13888	TBX15,NOTCH2,YAP1,PLCB1
GO:BP	positive regulation of RNA biosynthetic process	GO:1902680	1	0	905	53	7	13888	BMPR1B,CCPG1,TBX15,YAP1,ATOH7,SERPINF2,PLCB1
GO:BP	regulation of sodium ion transmembrane transport	GO:1902305	1	0	31	53	1	13888	FXYD2
GO:BP	positive regulation of apoptotic signaling pathway	GO:2001235	1	0	82	53	1	13888	BMPR1B
GO:BP	enterocyte differentiation	GO:1903703	1	0	1	53	1	13888	YAP1
GO:BP	positive regulation of hemopoiesis	GO:1903708	1	0	97	53	1	13888	NOTCH2
GO:BP	regulation of cell motility	GO:2000145	1	0	552	53	3	13888	CRK,MYO1C,PLCB1
GO:BP	negative regulation of cell motility	GO:2000146	1	0	156	53	2	13888	CRK,PLCB1
GO:BP	positive regulation of cell motility	GO:2000147	1	0	314	53	1	13888	MYO1C
GO:BP	negative regulation of blood vessel morphogenesis	GO:2000181	1	0	60	53	1	13888	SERPINF1
GO:BP	regulation of reproductive process	GO:2000241	1	0	102	53	2	13888	SERPINF1,PLCB1
GO:BP	negative regulation of reproductive process	GO:2000242	1	0	38	53	1	13888	SERPINF1
GO:BP	positive regulation of reproductive process	GO:2000243	1	0	43	53	1	13888	PLCB1
GO:BP	regulation of actin cytoskeleton reorganization	GO:2000249	1	0	25	53	1	13888	NOTCH2
GO:BP	regulation of synaptic vesicle exocytosis	GO:2000300	1	0	26	53	1	13888	CACNB4
GO:BP	positive regulation of acrosome reaction	GO:2000344	1	0	9	53	1	13888	PLCB1
GO:BP	regulation of lymphocyte migration	GO:2000401	1	0	43	53	1	13888	CRK
GO:BP	regulation of T cell migration	GO:2000404	1	0	30	53	1	13888	CRK
GO:BP	regulation of monocyte extravasation	GO:2000437	1	0	2	53	1	13888	PLCB1
GO:BP	negative regulation of monocyte extravasation	GO:2000438	1	0	1	53	1	13888	PLCB1
GO:BP	regulation of CD24 production	GO:2000559	1	0	1	53	1	13888	PLCB1
GO:BP	positive regulation of CD24 production	GO:2000560	1	0	1	53	1	13888	PLCB1
GO:BP	regulation of sodium ion transmembrane transporter activity	GO:2000649	1	0	26	53	1	13888	FXYD2
GO:BP	regulation of epithelial cell differentiation involved in kidney development	GO:2000696	1	0	10	53	1	13888	YAP1
GO:BP	regulation of stem cell differentiation	GO:2000736	1	0	39	53	1	13888	YAP1
GO:BP	negative regulation of stem cell differentiation	GO:2000737	1	0	19	53	1	13888	YAP1
GO:BP	regulation of bicellular tight junction assembly	GO:2000810	1	0	13	53	1	13888	MYO1C
GO:BP	regulation of Rho guanyl-nucleotide exchange factor activity	GO:2001106	1	0	1	53	1	13888	CCPG1
GO:BP	regulation of RNA biosynthetic process	GO:2001141	1	0	2027	53	8	13888	BMPR1B,CCPG1,TBX15,NOTCH2,YAP1,ATOH7,SERPINF2,PLCB1
GO:BP	regulation of osteoclast development	GO:2001204	1	0	8	53	1	13888	NOTCH2
GO:BP	regulation of apoptotic signaling pathway	GO:2001233	1	0	221	53	2	13888	BMPR1B,YAP1
GO:BP	regulation of G1/S transition of mitotic cell cycle	GO:2000045	1	0	75	53	1	13888	PLCB1
GO:BP	regulation of stem cell population maintenance	GO:2000036	1	0	19	53	1	13888	YAP1
GO:BP	regulation of multicellular organismal development	GO:2000026	1	0	727	53	6	13888	BMPR1B,NOTCH2,YAP1,WASF3,SERPINF1,PLCB1
GO:BP	cellular response to leukemia inhibitory factor	GO:1990830	1	0	69	53	1	13888	CACNB4
GO:BP	positive regulation of protein localization	GO:1903829	1	0	251	53	5	13888	YAP1,DOC2B,YWHAE,MYO1C,PLCB1
GO:BP	regulation of cellular response to transforming growth factor beta stimulus	GO:1903844	1	0	73	53	1	13888	PBLD
GO:BP	epithelial cell apoptotic process	GO:1904019	1	0	75	53	1	13888	YAP1
GO:BP	regulation of epithelial cell apoptotic process	GO:1904035	1	0	55	53	1	13888	YAP1
GO:BP	negative regulation of epithelial cell apoptotic process	GO:1904036	1	0	37	53	1	13888	YAP1
GO:BP	regulation of monoatomic cation transmembrane transport	GO:1904062	1	0	149	53	3	13888	CACNB4,YWHAE,FXYD2
GO:BP	negative regulation of cation transmembrane transport	GO:1904063	1	0	37	53	1	13888	YWHAE
GO:BP	regulation of GTP binding	GO:1904424	1	0	6	53	1	13888	CCPG1
GO:BP	cranial skeletal system development	GO:1904888	1	0	52	53	1	13888	TBX15
GO:BP	positive regulation of establishment of protein localization	GO:1904951	1	0	160	53	4	13888	DOC2B,YWHAE,MYO1C,PLCB1
GO:BP	regulation of guanyl-nucleotide exchange factor activity	GO:1905097	1	0	4	53	1	13888	CCPG1
GO:BP	cell surface receptor signaling pathway involved in cell-cell signaling	GO:1905114	1	0	302	53	1	13888	YAP1
GO:BP	regulation of hemopoiesis	GO:1903706	1	0	223	53	1	13888	NOTCH2
GO:BP	response to acetylcholine	GO:1905144	1	0	13	53	1	13888	PLCB1
GO:BP	semi-lunar valve development	GO:1905314	1	0	20	53	1	13888	NOTCH2
GO:BP	regulation of protein localization to membrane	GO:1905475	1	0	107	53	1	13888	MYO1C
GO:BP	positive regulation of protein localization to membrane	GO:1905477	1	0	56	53	1	13888	MYO1C
GO:BP	regulation of response to endoplasmic reticulum stress	GO:1905897	1	0	44	53	1	13888	PIGBOS1
GO:BP	regulation of calcium ion export across plasma membrane	GO:1905912	1	0	2	53	1	13888	YWHAE
GO:BP	negative regulation of calcium ion export across plasma membrane	GO:1905913	1	0	2	53	1	13888	YWHAE
GO:BP	calcium ion export across plasma membrane	GO:1990034	1	0	7	53	1	13888	YWHAE
GO:BP	dense core granule exocytosis	GO:1990504	1	0	7	53	1	13888	CADPS2
GO:BP	cholangiocyte proliferation	GO:1990705	1	0	3	53	1	13888	NOTCH2
GO:BP	protein localization to cell periphery	GO:1990778	1	0	203	53	1	13888	TUB
GO:BP	ligand-gated ion channel signaling pathway	GO:1990806	1	0	10	53	1	13888	PLCB1
GO:BP	response to leukemia inhibitory factor	GO:1990823	1	0	70	53	1	13888	CACNB4
GO:BP	cellular response to acetylcholine	GO:1905145	1	0	12	53	1	13888	PLCB1
GO:BP	regulation of mitotic cell cycle phase transition	GO:1901990	1	0	175	53	1	13888	PLCB1
GO:BP	positive regulation of cell cycle phase transition	GO:1901989	1	0	65	53	1	13888	PLCB1
GO:BP	response to ketone	GO:1901654	1	0	62	53	1	13888	YAP1
GO:BP	regulation of cell junction assembly	GO:1901888	1	0	119	53	1	13888	MYO1C
GO:BP	potassium ion transport	GO:0006813	1	0	154	53	1	13888	YWHAE
GO:BP	sodium ion transport	GO:0006814	1	0	108	53	1	13888	FXYD2
GO:BP	calcium ion transport	GO:0006816	1	0	231	53	2	13888	CACNB4,YWHAE
GO:BP	extracellular transport	GO:0006858	1	0	24	53	1	13888	DNAAF4
GO:BP	amino acid transport	GO:0006865	1	0	62	53	1	13888	CACNB4
GO:BP	lipid transport	GO:0006869	1	0	226	53	1	13888	PITPNA
GO:BP	intracellular monoatomic ion homeostasis	GO:0006873	1	0	274	53	1	13888	YWHAE
GO:BP	intracellular calcium ion homeostasis	GO:0006874	1	0	154	53	1	13888	YWHAE
GO:BP	intracellular protein transport	GO:0006886	1	0	455	53	3	13888	YWHAE,MYO1C,RIMS2
GO:BP	exocytosis	GO:0006887	1	0	182	53	4	13888	CACNB4,CADPS2,DOC2B,RIMS2
GO:BP	endocytosis	GO:0006897	1	0	302	53	1	13888	TUB
GO:BP	vesicle fusion	GO:0006906	1	0	48	53	1	13888	DOC2B
GO:BP	phagocytosis	GO:0006909	1	0	98	53	1	13888	TUB
GO:BP	phagocytosis, recognition	GO:0006910	1	0	16	53	1	13888	TUB
GO:BP	nucleocytoplasmic transport	GO:0006913	1	0	188	53	1	13888	YWHAE
GO:BP	autophagy	GO:0006914	1	0	272	53	1	13888	WDR81
GO:BP	apoptotic process	GO:0006915	1	0	935	53	4	13888	BMPR1B,NOTCH2,YAP1,AMIGO2
GO:BP	chemotaxis	GO:0006935	1	0	320	53	3	13888	BMPR1B,ATOH7,CRK
GO:BP	response to stress	GO:0006950	1	0	1993	53	11	13888	BMPR1B,TEC,PIGBOS1,NOTCH2,YAP1,YWHAE,CRK,MYO1C,SERPINF2,RPA1,PLCB1
GO:BP	defense response	GO:0006952	1	0	784	53	3	13888	BMPR1B,NOTCH2,MYO1C
GO:BP	inflammatory response	GO:0006954	1	0	327	53	2	13888	BMPR1B,NOTCH2
GO:BP	immune response	GO:0006955	1	0	812	53	4	13888	TEC,CACNB4,NOTCH2,MYO1C
GO:BP	humoral immune response	GO:0006959	1	0	81	53	1	13888	NOTCH2
GO:BP	DNA damage response	GO:0006974	1	0	518	53	2	13888	YAP1,RPA1
GO:BP	response to unfolded protein	GO:0006986	1	0	50	53	1	13888	PIGBOS1
GO:BP	monoatomic cation transport	GO:0006812	1	0	601	53	3	13888	CACNB4,YWHAE,FXYD2
GO:BP	monoatomic ion transport	GO:0006811	1	0	751	53	4	13888	CACNB4,YWHAE,FXYD6,FXYD2
GO:BP	transport	GO:0006810	1	0	2686	53	16	13888	GAPVD1,CACNB4,DNAAF4,CADPS2,SLC13A1,TUB,SLC2A13,DOC2B,YWHAE,MYO1C,PITPNA,WDR81,PLCB1,RIMS2,FXYD6,FXYD2
GO:BP	nitrogen compound metabolic process	GO:0006807	1	0	7338	53	24	13888	BMPR1B,TEC,CACNB4,DNAAF4,CCPG1,PIGB,TBX15,WARS2,NOTCH2,EIF3F,YAP1,ATOH7,SLC2A13,ST6GALNAC3,CDK8,TM9SF2,CLYBL,YWHAE,WDR81,SERPINF2,RPA1,PLCB1,DPYS,TMPRSS13
GO:BP	GPI anchor biosynthetic process	GO:0006506	1	0	25	53	1	13888	PIGB
GO:BP	proteolysis	GO:0006508	1	0	1072	53	5	13888	DNAAF4,EIF3F,WDR81,SERPINF2,TMPRSS13
GO:BP	ubiquitin-dependent protein catabolic process	GO:0006511	1	0	360	53	1	13888	WDR81
GO:BP	peptide metabolic process	GO:0006518	1	0	605	53	3	13888	WARS2,EIF3F,SLC2A13
GO:BP	amino acid metabolic process	GO:0006520	1	0	181	53	1	13888	WARS2
GO:BP	protein targeting	GO:0006605	1	0	136	53	1	13888	MYO1C
GO:BP	protein export from nucleus	GO:0006611	1	0	34	53	1	13888	YWHAE
GO:BP	protein targeting to membrane	GO:0006612	1	0	50	53	1	13888	MYO1C
GO:BP	lipid metabolic process	GO:0006629	1	0	767	53	6	13888	PIGB,ST6GALNAC3,TM9SF2,CRK,INPP5K,PLCB1
GO:BP	membrane lipid metabolic process	GO:0006643	1	0	125	53	3	13888	PIGB,ST6GALNAC3,TM9SF2
GO:BP	phospholipid metabolic process	GO:0006644	1	0	246	53	3	13888	PIGB,INPP5K,PLCB1
GO:BP	glycerophospholipid metabolic process	GO:0006650	1	0	184	53	3	13888	PIGB,INPP5K,PLCB1
GO:BP	organelle organization	GO:0006996	1	0	1994	53	13	13888	SLAIN2,DNAAF4,NOTCH2,TUB,YAP1,MYPN,WASF3,DOC2B,CRK,WDR81,SERPINF2,RPA1,PLCB1
GO:BP	phosphatidylinositol biosynthetic process	GO:0006661	1	0	71	53	1	13888	PIGB
GO:BP	sphingolipid metabolic process	GO:0006665	1	0	92	53	2	13888	ST6GALNAC3,TM9SF2
GO:BP	ceramide metabolic process	GO:0006672	1	0	62	53	2	13888	ST6GALNAC3,TM9SF2
GO:BP	glycosylceramide metabolic process	GO:0006677	1	0	9	53	1	13888	ST6GALNAC3
GO:BP	glycosphingolipid metabolic process	GO:0006687	1	0	27	53	2	13888	ST6GALNAC3,TM9SF2
GO:BP	glycosphingolipid biosynthetic process	GO:0006688	1	0	14	53	1	13888	TM9SF2
GO:BP	cellular aromatic compound metabolic process	GO:0006725	1	0	4522	53	13	13888	BMPR1B,CACNB4,CCPG1,TBX15,WARS2,NOTCH2,YAP1,ATOH7,CLYBL,SERPINF2,RPA1,PLCB1,DPYS
GO:BP	nucleoside phosphate metabolic process	GO:0006753	1	0	273	53	2	13888	CACNB4,DPYS
GO:BP	vitamin metabolic process	GO:0006766	1	0	48	53	1	13888	CLYBL
GO:BP	water-soluble vitamin metabolic process	GO:0006767	1	0	27	53	1	13888	CLYBL
GO:BP	sulfur compound metabolic process	GO:0006790	1	0	156	53	1	13888	TM9SF2
GO:BP	phosphorus metabolic process	GO:0006793	1	0	1754	53	10	13888	BMPR1B,TEC,CACNB4,PIGB,CDK8,YWHAE,INPP5K,WDR81,PLCB1,DPYS
GO:BP	phosphate-containing compound metabolic process	GO:0006796	1	0	1735	53	10	13888	BMPR1B,TEC,CACNB4,PIGB,CDK8,YWHAE,INPP5K,WDR81,PLCB1,DPYS
GO:BP	glycolipid metabolic process	GO:0006664	1	0	58	53	3	13888	PIGB,ST6GALNAC3,TM9SF2
GO:BP	GPI anchor metabolic process	GO:0006505	1	0	26	53	1	13888	PIGB
GO:BP	mitochondrion organization	GO:0007005	1	0	277	53	1	13888	WDR81
GO:BP	actin filament organization	GO:0007015	1	0	253	53	1	13888	SERPINF2
GO:BP	multicellular organism development	GO:0007275	1	0	2499	53	17	13888	BMPR1B,CACNB4,DNAAF4,TBX15,WARS2,NOTCH2,TUB,YAP1,ATOH7,WASF3,CRK,SMYD4,SERPINF2,SERPINF1,PLCB1,LRP12,DSCAML1
GO:BP	gamete generation	GO:0007276	1	0	378	53	1	13888	BMPR1B
GO:BP	germ cell development	GO:0007281	1	0	197	53	1	13888	BMPR1B
GO:BP	female gamete generation	GO:0007292	1	0	79	53	1	13888	BMPR1B
GO:BP	single fertilization	GO:0007338	1	0	82	53	1	13888	PLCB1
GO:BP	acrosome reaction	GO:0007340	1	0	28	53	1	13888	PLCB1
GO:BP	egg activation	GO:0007343	1	0	6	53	1	13888	PLCB1
GO:BP	regulation of mitotic cell cycle	GO:0007346	1	0	270	53	1	13888	PLCB1
GO:BP	determination of left/right symmetry	GO:0007368	1	0	78	53	2	13888	DNAAF4,NOTCH2
GO:BP	pattern specification process	GO:0007389	1	0	257	53	3	13888	BMPR1B,DNAAF4,NOTCH2
GO:BP	nervous system development	GO:0007399	1	0	1197	53	9	13888	BMPR1B,YAP1,ATOH7,WASF3,CRK,SERPINF1,PLCB1,LRP12,DSCAML1
GO:BP	axonogenesis	GO:0007409	1	0	216	53	2	13888	BMPR1B,ATOH7
GO:BP	axon guidance	GO:0007411	1	0	111	53	2	13888	BMPR1B,ATOH7
GO:BP	synapse assembly	GO:0007416	1	0	99	53	1	13888	CRK
GO:BP	central nervous system development	GO:0007417	1	0	481	53	5	13888	BMPR1B,WASF3,CRK,PLCB1,DSCAML1
GO:BP	brain development	GO:0007420	1	0	343	53	3	13888	CRK,PLCB1,DSCAML1
GO:BP	sensory organ development	GO:0007423	1	0	330	53	4	13888	BMPR1B,NOTCH2,TUB,ATOH7
GO:BP	mesoderm development	GO:0007498	1	0	71	53	1	13888	YAP1
GO:BP	heart development	GO:0007507	1	0	305	53	4	13888	DNAAF4,NOTCH2,YAP1,SMYD4
GO:BP	neuromuscular junction development	GO:0007528	1	0	27	53	1	13888	CACNB4
GO:BP	sex differentiation	GO:0007548	1	0	135	53	1	13888	BMPR1B
GO:BP	digestion	GO:0007586	1	0	54	53	1	13888	PBLD
GO:BP	blood coagulation	GO:0007596	1	0	108	53	2	13888	TEC,SERPINF2
GO:BP	hemostasis	GO:0007599	1	0	110	53	2	13888	TEC,SERPINF2
GO:BP	sensory perception	GO:0007600	1	0	271	53	2	13888	CACNB4,TUB
GO:BP	ensheathment of neurons	GO:0007272	1	0	82	53	1	13888	WASF3
GO:BP	chemical synaptic transmission	GO:0007268	1	0	319	53	5	13888	CACNB4,CADPS2,DOC2B,PLCB1,RIMS2
GO:BP	cell-cell signaling	GO:0007267	1	0	796	53	6	13888	CACNB4,CADPS2,YAP1,DOC2B,PLCB1,RIMS2
GO:BP	Ras protein signal transduction	GO:0007265	1	0	174	53	1	13888	NOTCH2
GO:BP	microtubule-based process	GO:0007017	1	0	617	53	3	13888	SLAIN2,DNAAF4,TUB
GO:BP	microtubule-based movement	GO:0007018	1	0	268	53	2	13888	DNAAF4,TUB
GO:BP	microtubule nucleation	GO:0007020	1	0	22	53	1	13888	SLAIN2
GO:BP	cell-cell junction assembly	GO:0007043	1	0	64	53	1	13888	MYO1C
GO:BP	cell cycle	GO:0007049	1	0	906	53	2	13888	CCPG1,PLCB1
GO:BP	cell communication	GO:0007154	1	0	4122	53	24	13888	BMPR1B,TEC,GAPVD1,CACNB4,DNAAF4,PIGBOS1,CADPS2,NOTCH2,GNAO1,TUB,LOC105094011,LOC105093976,LOC105093975,LOC105094010,LOC105094009,YAP1,PBLD,DOC2B,YWHAE,CRK,MYO1C,SERPINF2,PLCB1,RIMS2
GO:BP	cell adhesion	GO:0007155	1	0	770	53	2	13888	CRK,DSCAML1
GO:BP	homophilic cell adhesion via plasma membrane adhesion molecules	GO:0007156	1	0	84	53	1	13888	DSCAML1
GO:BP	establishment or maintenance of cell polarity	GO:0007163	1	0	110	53	1	13888	CRK
GO:BP	signal transduction	GO:0007165	1	0	3770	53	21	13888	BMPR1B,TEC,GAPVD1,CACNB4,DNAAF4,PIGBOS1,NOTCH2,GNAO1,TUB,LOC105094011,LOC105093976,LOC105093975,LOC105094010,LOC105094009,YAP1,PBLD,YWHAE,CRK,MYO1C,SERPINF2,PLCB1
GO:BP	cell surface receptor signaling pathway	GO:0007166	1	0	1512	53	9	13888	BMPR1B,TEC,CACNB4,NOTCH2,YAP1,PBLD,CRK,MYO1C,PLCB1
GO:BP	enzyme-linked receptor protein signaling pathway	GO:0007167	1	0	556	53	6	13888	BMPR1B,NOTCH2,PBLD,CRK,MYO1C,PLCB1
GO:BP	cytoskeleton organization	GO:0007010	1	0	854	53	7	13888	SLAIN2,DNAAF4,NOTCH2,MYPN,WASF3,CRK,SERPINF2
GO:BP	transmembrane receptor protein tyrosine kinase signaling pathway	GO:0007169	1	0	354	53	3	13888	CRK,MYO1C,PLCB1
GO:BP	transforming growth factor beta receptor signaling pathway	GO:0007179	1	0	114	53	1	13888	PBLD
GO:BP	G protein-coupled receptor signaling pathway	GO:0007186	1	0	1127	53	8	13888	GNAO1,TUB,LOC105094011,LOC105093976,LOC105093975,LOC105094010,LOC105094009,PLCB1
GO:BP	adenylate cyclase-modulating G protein-coupled receptor signaling pathway	GO:0007188	1	0	91	53	1	13888	GNAO1
GO:BP	phospholipase C-activating G protein-coupled receptor signaling pathway	GO:0007200	1	0	39	53	1	13888	PLCB1
GO:BP	phospholipase C-activating G protein-coupled acetylcholine receptor signaling pathway	GO:0007207	1	0	4	53	1	13888	PLCB1
GO:BP	G protein-coupled acetylcholine receptor signaling pathway	GO:0007213	1	0	7	53	1	13888	PLCB1
GO:BP	gamma-aminobutyric acid signaling pathway	GO:0007214	1	0	20	53	1	13888	CACNB4
GO:BP	glutamate receptor signaling pathway	GO:0007215	1	0	25	53	1	13888	PLCB1
GO:BP	Notch signaling pathway	GO:0007219	1	0	98	53	2	13888	NOTCH2,YAP1
GO:BP	integrin-mediated signaling pathway	GO:0007229	1	0	57	53	1	13888	TEC
GO:BP	JNK cascade	GO:0007254	1	0	95	53	2	13888	SERPINF2,PLCB1
GO:BP	small GTPase mediated signal transduction	GO:0007264	1	0	248	53	1	13888	NOTCH2
GO:BP	transmembrane receptor protein serine/threonine kinase signaling pathway	GO:0007178	1	0	219	53	3	13888	BMPR1B,NOTCH2,PBLD
GO:BP	visual perception	GO:0007601	1	0	78	53	1	13888	CACNB4
GO:BP	protein lipidation	GO:0006497	1	0	65	53	1	13888	PIGB
GO:BP	protein dephosphorylation	GO:0006470	1	0	177	53	1	13888	YWHAE
GO:BP	mature B cell differentiation involved in immune response	GO:0002313	1	0	17	53	1	13888	NOTCH2
GO:BP	marginal zone B cell differentiation	GO:0002315	1	0	6	53	1	13888	NOTCH2
GO:BP	mature B cell differentiation	GO:0002335	1	0	23	53	1	13888	NOTCH2
GO:BP	response to tumor cell	GO:0002347	1	0	19	53	1	13888	NOTCH2
GO:BP	leukocyte activation involved in immune response	GO:0002366	1	0	150	53	1	13888	NOTCH2
GO:BP	immune system process	GO:0002376	1	0	1290	53	6	13888	TEC,CACNB4,NOTCH2,CRK,MYO1C,PLCB1
GO:BP	immune response-activating cell surface receptor signaling pathway	GO:0002429	1	0	148	53	2	13888	TEC,CACNB4
GO:BP	inflammatory response to antigenic stimulus	GO:0002437	1	0	29	53	1	13888	NOTCH2
GO:BP	immune system development	GO:0002520	1	0	128	53	1	13888	CACNB4
GO:BP	leukocyte differentiation	GO:0002521	1	0	334	53	1	13888	NOTCH2
GO:BP	myeloid leukocyte differentiation	GO:0002573	1	0	136	53	1	13888	NOTCH2
GO:BP	regulation of immune system process	GO:0002682	1	0	813	53	5	13888	TEC,CACNB4,NOTCH2,CRK,PLCB1
GO:BP	negative regulation of immune system process	GO:0002683	1	0	249	53	1	13888	PLCB1
GO:BP	positive regulation of immune system process	GO:0002684	1	0	570	53	3	13888	TEC,CACNB4,NOTCH2
GO:BP	regulation of leukocyte migration	GO:0002685	1	0	127	53	2	13888	CRK,PLCB1
GO:BP	negative regulation of leukocyte migration	GO:0002686	1	0	26	53	1	13888	PLCB1
GO:BP	regulation of cellular extravasation	GO:0002691	1	0	26	53	1	13888	PLCB1
GO:BP	negative regulation of cellular extravasation	GO:0002692	1	0	8	53	1	13888	PLCB1
GO:BP	immune response-activating signaling pathway	GO:0002757	1	0	215	53	2	13888	TEC,CACNB4
GO:BP	regulation of myeloid leukocyte differentiation	GO:0002761	1	0	72	53	1	13888	NOTCH2
GO:BP	positive regulation of myeloid leukocyte differentiation	GO:0002763	1	0	37	53	1	13888	NOTCH2
GO:BP	immune response-regulating signaling pathway	GO:0002764	1	0	225	53	2	13888	TEC,CACNB4
GO:BP	immune response-regulating cell surface receptor signaling pathway	GO:0002768	1	0	155	53	2	13888	TEC,CACNB4
GO:BP	peptide secretion	GO:0002790	1	0	134	53	2	13888	DOC2B,PLCB1
GO:BP	regulation of peptide secretion	GO:0002791	1	0	102	53	2	13888	DOC2B,PLCB1
GO:BP	B cell activation involved in immune response	GO:0002312	1	0	54	53	1	13888	NOTCH2
GO:BP	lymphocyte activation involved in immune response	GO:0002285	1	0	101	53	1	13888	NOTCH2
GO:BP	myeloid leukocyte activation	GO:0002274	1	0	125	53	1	13888	NOTCH2
GO:BP	cell activation involved in immune response	GO:0002263	1	0	152	53	1	13888	NOTCH2
GO:BP	cytokine production	GO:0001816	1	0	411	53	2	13888	SERPINF2,PLCB1
GO:BP	regulation of cytokine production	GO:0001817	1	0	406	53	2	13888	SERPINF2,PLCB1
GO:BP	positive regulation of cytokine production	GO:0001819	1	0	268	53	2	13888	SERPINF2,PLCB1
GO:BP	kidney development	GO:0001822	1	0	179	53	2	13888	NOTCH2,YAP1
GO:BP	blastocyst development	GO:0001824	1	0	68	53	1	13888	YAP1
GO:BP	blastocyst formation	GO:0001825	1	0	29	53	1	13888	YAP1
GO:BP	trophectodermal cell differentiation	GO:0001829	1	0	12	53	1	13888	YAP1
GO:BP	endothelial cell development	GO:0001885	1	0	32	53	1	13888	PLCB1
GO:BP	liver development	GO:0001889	1	0	54	53	1	13888	NOTCH2
GO:BP	placenta development	GO:0001890	1	0	92	53	1	13888	NOTCH2
GO:BP	tissue homeostasis	GO:0001894	1	0	127	53	3	13888	TUB,YAP1,PBLD
GO:BP	retina homeostasis	GO:0001895	1	0	32	53	1	13888	TUB
GO:BP	positive regulation of peptide secretion	GO:0002793	1	0	54	53	2	13888	DOC2B,PLCB1
GO:BP	vasculature development	GO:0001944	1	0	408	53	5	13888	WARS2,NOTCH2,YAP1,SERPINF2,SERPINF1
GO:BP	regulation of systemic arterial blood pressure by hormone	GO:0001990	1	0	20	53	1	13888	SERPINF2
GO:BP	morphogenesis of an epithelium	GO:0002009	1	0	312	53	2	13888	NOTCH2,YAP1
GO:BP	morphogenesis of an epithelial sheet	GO:0002011	1	0	36	53	1	13888	NOTCH2
GO:BP	regulation of sodium ion transport	GO:0002028	1	0	39	53	1	13888	FXYD2
GO:BP	maintenance of blood vessel diameter homeostasis by renin-angiotensin	GO:0002034	1	0	3	53	1	13888	SERPINF2
GO:BP	chondrocyte differentiation	GO:0002062	1	0	67	53	1	13888	BMPR1B
GO:BP	epithelial cell development	GO:0002064	1	0	129	53	3	13888	NOTCH2,YAP1,PLCB1
GO:BP	columnar/cuboidal epithelial cell differentiation	GO:0002065	1	0	79	53	1	13888	YAP1
GO:BP	columnar/cuboidal epithelial cell development	GO:0002066	1	0	38	53	1	13888	YAP1
GO:BP	glandular epithelial cell differentiation	GO:0002067	1	0	54	53	1	13888	YAP1
GO:BP	immune effector process	GO:0002252	1	0	320	53	1	13888	NOTCH2
GO:BP	activation of immune response	GO:0002253	1	0	263	53	2	13888	TEC,CACNB4
GO:BP	heart looping	GO:0001947	1	0	37	53	1	13888	NOTCH2
GO:BP	protein glycosylation	GO:0006486	1	0	138	53	1	13888	ST6GALNAC3
GO:BP	regionalization	GO:0003002	1	0	236	53	3	13888	BMPR1B,DNAAF4,NOTCH2
GO:BP	heart morphogenesis	GO:0003007	1	0	136	53	2	13888	NOTCH2,YAP1
GO:BP	pyrimidine nucleobase metabolic process	GO:0006206	1	0	10	53	1	13888	DPYS
GO:BP	pyrimidine nucleobase catabolic process	GO:0006208	1	0	3	53	1	13888	DPYS
GO:BP	uracil catabolic process	GO:0006212	1	0	2	53	1	13888	DPYS
GO:BP	pyrimidine nucleotide metabolic process	GO:0006220	1	0	32	53	1	13888	DPYS
GO:BP	pyrimidine nucleotide catabolic process	GO:0006244	1	0	9	53	1	13888	DPYS
GO:BP	CMP catabolic process	GO:0006248	1	0	3	53	1	13888	DPYS
GO:BP	dCMP catabolic process	GO:0006249	1	0	4	53	1	13888	DPYS
GO:BP	DNA metabolic process	GO:0006259	1	0	606	53	1	13888	RPA1
GO:BP	DNA replication	GO:0006260	1	0	152	53	1	13888	RPA1
GO:BP	DNA repair	GO:0006281	1	0	335	53	1	13888	RPA1
GO:BP	base-excision repair	GO:0006284	1	0	28	53	1	13888	RPA1
GO:BP	nucleotide-excision repair	GO:0006289	1	0	40	53	1	13888	RPA1
GO:BP	mismatch repair	GO:0006298	1	0	17	53	1	13888	RPA1
GO:BP	double-strand break repair	GO:0006302	1	0	181	53	1	13888	RPA1
GO:BP	DNA recombination	GO:0006310	1	0	184	53	1	13888	RPA1
GO:BP	DNA-templated transcription	GO:0006351	1	0	2122	53	8	13888	BMPR1B,CCPG1,TBX15,NOTCH2,YAP1,ATOH7,SERPINF2,PLCB1
GO:BP	regulation of DNA-templated transcription	GO:0006355	1	0	2017	53	8	13888	BMPR1B,CCPG1,TBX15,NOTCH2,YAP1,ATOH7,SERPINF2,PLCB1
GO:BP	regulation of transcription by RNA polymerase II	GO:0006357	1	0	1098	53	7	13888	BMPR1B,CCPG1,TBX15,NOTCH2,YAP1,ATOH7,SERPINF2
GO:BP	transcription by RNA polymerase II	GO:0006366	1	0	1158	53	7	13888	BMPR1B,CCPG1,TBX15,NOTCH2,YAP1,ATOH7,SERPINF2
GO:BP	tRNA metabolic process	GO:0006399	1	0	124	53	1	13888	WARS2
GO:BP	translation	GO:0006412	1	0	518	53	2	13888	WARS2,EIF3F
GO:BP	translational initiation	GO:0006413	1	0	79	53	1	13888	EIF3F
GO:BP	tRNA aminoacylation for protein translation	GO:0006418	1	0	41	53	1	13888	WARS2
GO:BP	tryptophanyl-tRNA aminoacylation	GO:0006436	1	0	2	53	1	13888	WARS2
GO:BP	protein phosphorylation	GO:0006468	1	0	1010	53	3	13888	BMPR1B,TEC,CDK8
GO:BP	purine nucleotide metabolic process	GO:0006163	1	0	220	53	1	13888	CACNB4
GO:BP	nucleobase-containing compound metabolic process	GO:0006139	1	0	4395	53	12	13888	BMPR1B,CACNB4,CCPG1,TBX15,WARS2,NOTCH2,YAP1,ATOH7,SERPINF2,RPA1,PLCB1,DPYS
GO:BP	organic acid metabolic process	GO:0006082	1	0	524	53	1	13888	WARS2
GO:BP	proteoglycan metabolic process	GO:0006029	1	0	45	53	1	13888	TM9SF2
GO:BP	system process	GO:0003008	1	0	884	53	8	13888	CACNB4,DNAAF4,TUB,YAP1,PBLD,WASF3,SERPINF2,PLCB1
GO:BP	circulatory system process	GO:0003013	1	0	248	53	2	13888	YAP1,SERPINF2
GO:BP	renal system process	GO:0003014	1	0	54	53	1	13888	SERPINF2
GO:BP	heart process	GO:0003015	1	0	120	53	1	13888	YAP1
GO:BP	vascular process in circulatory system	GO:0003018	1	0	94	53	1	13888	SERPINF2
GO:BP	regulation of systemic arterial blood pressure mediated by a chemical signal	GO:0003044	1	0	23	53	1	13888	SERPINF2
GO:BP	renal system process involved in regulation of systemic arterial blood pressure	GO:0003071	1	0	10	53	1	13888	SERPINF2
GO:BP	renal control of peripheral vascular resistance involved in regulation of systemic arterial blood pressure	GO:0003072	1	0	3	53	1	13888	SERPINF2
GO:BP	regulation of systemic arterial blood pressure	GO:0003073	1	0	44	53	1	13888	SERPINF2
GO:BP	regulation of systemic arterial blood pressure by renin-angiotensin	GO:0003081	1	0	14	53	1	13888	SERPINF2
GO:BP	embryonic heart tube morphogenesis	GO:0003143	1	0	41	53	2	13888	NOTCH2,YAP1
GO:BP	endothelium development	GO:0003158	1	0	61	53	1	13888	PLCB1
GO:BP	developmental process involved in reproduction	GO:0003006	1	0	472	53	2	13888	BMPR1B,SERPINF1
GO:BP	heart valve development	GO:0003170	1	0	32	53	1	13888	NOTCH2
GO:BP	heart valve morphogenesis	GO:0003179	1	0	25	53	1	13888	NOTCH2
GO:BP	pulmonary valve morphogenesis	GO:0003184	1	0	8	53	1	13888	NOTCH2
GO:BP	cardiac chamber development	GO:0003205	1	0	90	53	1	13888	NOTCH2
GO:BP	cardiac chamber morphogenesis	GO:0003206	1	0	63	53	1	13888	NOTCH2
GO:BP	cardiac atrium morphogenesis	GO:0003209	1	0	12	53	1	13888	NOTCH2
GO:BP	cardiac atrium development	GO:0003230	1	0	15	53	1	13888	NOTCH2
GO:BP	cardiac septum development	GO:0003279	1	0	60	53	1	13888	NOTCH2
GO:BP	atrial septum development	GO:0003283	1	0	9	53	1	13888	NOTCH2
GO:BP	cilium movement	GO:0003341	1	0	134	53	1	13888	DNAAF4
GO:BP	epithelial cilium movement involved in extracellular fluid movement	GO:0003351	1	0	22	53	1	13888	DNAAF4
GO:BP	axis elongation	GO:0003401	1	0	20	53	1	13888	YAP1
GO:BP	neural retina development	GO:0003407	1	0	42	53	1	13888	ATOH7
GO:BP	pulmonary valve development	GO:0003177	1	0	11	53	1	13888	NOTCH2
GO:BP	cell activation	GO:0001775	1	0	581	53	3	13888	TEC,NOTCH2,PLCB1
GO:BP	sensory perception of sound	GO:0007605	1	0	98	53	1	13888	TUB
GO:BP	learning or memory	GO:0007611	1	0	129	53	2	13888	DNAAF4,PLCB1
GO:BP	regulation of neuron projection development	GO:0010975	1	0	194	53	2	13888	ATOH7,CRK
GO:BP	positive regulation of neuron projection development	GO:0010976	1	0	62	53	1	13888	ATOH7
GO:BP	response to auditory stimulus	GO:0010996	1	0	18	53	1	13888	ATOH7
GO:BP	programmed cell death	GO:0012501	1	0	972	53	4	13888	BMPR1B,NOTCH2,YAP1,AMIGO2
GO:BP	oligodendrocyte development	GO:0014003	1	0	26	53	1	13888	WASF3
GO:BP	gamma-aminobutyric acid secretion	GO:0014051	1	0	5	53	1	13888	CACNB4
GO:BP	response to organic cyclic compound	GO:0014070	1	0	329	53	2	13888	DNAAF4,YAP1
GO:BP	striated muscle tissue development	GO:0014706	1	0	121	53	1	13888	YAP1
GO:BP	striated muscle cell proliferation	GO:0014855	1	0	32	53	1	13888	YAP1
GO:BP	heparan sulfate proteoglycan biosynthetic process	GO:0015012	1	0	20	53	1	13888	TM9SF2
GO:BP	protein transport	GO:0015031	1	0	717	53	6	13888	GAPVD1,DOC2B,YWHAE,MYO1C,PLCB1,RIMS2
GO:BP	inorganic anion transport	GO:0015698	1	0	97	53	1	13888	SLC13A1
GO:BP	organic anion transport	GO:0015711	1	0	206	53	1	13888	CACNB4
GO:BP	organophosphate ester transport	GO:0015748	1	0	84	53	1	13888	PITPNA
GO:BP	myo-inositol transport	GO:0015798	1	0	2	53	1	13888	SLC2A13
GO:BP	gamma-aminobutyric acid transport	GO:0015812	1	0	7	53	1	13888	CACNB4
GO:BP	peptide transport	GO:0015833	1	0	145	53	2	13888	DOC2B,PLCB1
GO:BP	organic acid transport	GO:0015849	1	0	167	53	1	13888	CACNB4
GO:BP	organic hydroxy compound transport	GO:0015850	1	0	120	53	1	13888	SLC2A13
GO:BP	phospholipid transport	GO:0015914	1	0	59	53	1	13888	PITPNA
GO:BP	viral process	GO:0016032	1	0	169	53	1	13888	EIF3F
GO:BP	lipid catabolic process	GO:0016042	1	0	175	53	1	13888	PLCB1
GO:BP	cellular component organization	GO:0016043	1	0	4025	53	19	13888	BMPR1B,SLAIN2,CACNB4,DNAAF4,NOTCH2,TUB,YAP1,ATOH7,MYPN,WASF3,CLYBL,DOC2B,CRK,MYO1C,WDR81,SERPINF2,RPA1,PLCB1,LRP12
GO:BP	cell growth	GO:0016049	1	0	226	53	1	13888	YAP1
GO:BP	vesicle organization	GO:0016050	1	0	161	53	1	13888	DOC2B
GO:BP	transport along microtubule	GO:0010970	1	0	81	53	1	13888	TUB
GO:BP	regulation of metal ion transport	GO:0010959	1	0	180	53	3	13888	CACNB4,YWHAE,FXYD2
GO:BP	negative regulation of protein processing	GO:0010955	1	0	10	53	1	13888	SERPINF2
GO:BP	positive regulation of cell death	GO:0010942	1	0	290	53	2	13888	BMPR1B,NOTCH2
GO:BP	negative regulation of phosphorus metabolic process	GO:0010563	1	0	216	53	1	13888	YWHAE
GO:BP	regulation of cell cycle process	GO:0010564	1	0	406	53	1	13888	PLCB1
GO:BP	positive regulation of macromolecule metabolic process	GO:0010604	1	0	1921	53	8	13888	BMPR1B,CCPG1,TBX15,YAP1,ATOH7,SLC2A13,SERPINF2,PLCB1
GO:BP	negative regulation of macromolecule metabolic process	GO:0010605	1	0	1525	53	6	13888	TBX15,NOTCH2,YAP1,YWHAE,SERPINF2,PLCB1
GO:BP	positive regulation of gene expression	GO:0010628	1	0	625	53	4	13888	BMPR1B,YAP1,SERPINF2,PLCB1
GO:BP	negative regulation of gene expression	GO:0010629	1	0	662	53	3	13888	NOTCH2,YAP1,SERPINF2
GO:BP	positive regulation of organelle organization	GO:0010638	1	0	314	53	4	13888	SLAIN2,DOC2B,SERPINF2,PLCB1
GO:BP	negative regulation of organelle organization	GO:0010639	1	0	212	53	1	13888	YAP1
GO:BP	regulation of cell communication	GO:0010646	1	0	1884	53	13	13888	BMPR1B,CACNB4,DNAAF4,PIGBOS1,NOTCH2,TUB,YAP1,PBLD,DOC2B,CRK,MYO1C,SERPINF2,PLCB1
GO:BP	positive regulation of cell communication	GO:0010647	1	0	915	53	7	13888	BMPR1B,NOTCH2,YAP1,DOC2B,MYO1C,SERPINF2,PLCB1
GO:BP	negative regulation of cell communication	GO:0010648	1	0	758	53	2	13888	YAP1,PBLD
GO:BP	epithelial structure maintenance	GO:0010669	1	0	14	53	1	13888	PBLD
GO:BP	Wnt signaling pathway	GO:0016055	1	0	263	53	1	13888	YAP1
GO:BP	regulation of collagen metabolic process	GO:0010712	1	0	17	53	1	13888	SERPINF2
GO:BP	positive regulation of cell development	GO:0010720	1	0	214	53	2	13888	NOTCH2,SERPINF1
GO:BP	regulation of plasminogen activation	GO:0010755	1	0	9	53	1	13888	SERPINF2
GO:BP	negative regulation of plasminogen activation	GO:0010757	1	0	5	53	1	13888	SERPINF2
GO:BP	regulation of cell-substrate adhesion	GO:0010810	1	0	129	53	1	13888	CRK
GO:BP	positive regulation of cell-substrate adhesion	GO:0010811	1	0	73	53	1	13888	CRK
GO:BP	regulation of hormone levels	GO:0010817	1	0	267	53	2	13888	DOC2B,PLCB1
GO:BP	regulation of keratinocyte proliferation	GO:0010837	1	0	31	53	2	13888	NOTCH2,YAP1
GO:BP	positive regulation of keratinocyte proliferation	GO:0010838	1	0	9	53	1	13888	NOTCH2
GO:BP	lipid localization	GO:0010876	1	0	257	53	1	13888	PITPNA
GO:BP	regulation of heparan sulfate proteoglycan biosynthetic process	GO:0010908	1	0	3	53	1	13888	TM9SF2
GO:BP	cellular component assembly involved in morphogenesis	GO:0010927	1	0	63	53	1	13888	MYPN
GO:BP	regulation of cell death	GO:0010941	1	0	841	53	4	13888	BMPR1B,NOTCH2,YAP1,AMIGO2
GO:BP	positive regulation of collagen metabolic process	GO:0010714	1	0	12	53	1	13888	SERPINF2
GO:BP	positive regulation of glycoprotein biosynthetic process	GO:0010560	1	0	12	53	1	13888	PLCB1
GO:BP	RNA metabolic process	GO:0016070	1	0	3715	53	9	13888	BMPR1B,CCPG1,TBX15,WARS2,NOTCH2,YAP1,ATOH7,SERPINF2,PLCB1
GO:BP	macroautophagy	GO:0016236	1	0	157	53	1	13888	WDR81
GO:BP	sexual reproduction	GO:0019953	1	0	495	53	2	13888	BMPR1B,PLCB1
GO:BP	telencephalon development	GO:0021537	1	0	131	53	2	13888	CRK,PLCB1
GO:BP	pallium development	GO:0021543	1	0	89	53	2	13888	CRK,PLCB1
GO:BP	cranial nerve development	GO:0021545	1	0	31	53	1	13888	ATOH7
GO:BP	cerebellum development	GO:0021549	1	0	53	53	1	13888	CRK
GO:BP	optic nerve development	GO:0021554	1	0	6	53	1	13888	ATOH7
GO:BP	nerve development	GO:0021675	1	0	46	53	1	13888	ATOH7
GO:BP	limbic system development	GO:0021761	1	0	47	53	1	13888	CRK
GO:BP	hippocampus development	GO:0021766	1	0	36	53	1	13888	CRK
GO:BP	glial cell development	GO:0021782	1	0	59	53	1	13888	WASF3
GO:BP	central nervous system neuron differentiation	GO:0021953	1	0	99	53	1	13888	BMPR1B
GO:BP	cerebral cortex development	GO:0021987	1	0	69	53	2	13888	CRK,PLCB1
GO:BP	neurogenesis	GO:0022008	1	0	883	53	7	13888	BMPR1B,YAP1,ATOH7,WASF3,CRK,SERPINF1,LRP12
GO:BP	metencephalon development	GO:0022037	1	0	62	53	1	13888	CRK
GO:BP	cell cycle process	GO:0022402	1	0	719	53	1	13888	PLCB1
GO:BP	cellular process involved in reproduction in multicellular organism	GO:0022412	1	0	260	53	1	13888	BMPR1B
GO:BP	reproductive process	GO:0022414	1	0	696	53	3	13888	BMPR1B,SERPINF1,PLCB1
GO:BP	digestive system process	GO:0022600	1	0	45	53	1	13888	PBLD
GO:BP	ovulation cycle process	GO:0022602	1	0	18	53	1	13888	BMPR1B
GO:BP	regulation of anatomical structure morphogenesis	GO:0022603	1	0	439	53	3	13888	WASF3,CRK,SERPINF1
GO:BP	regulation of cell morphogenesis	GO:0022604	1	0	134	53	2	13888	WASF3,CRK
GO:BP	mammalian oogenesis stage	GO:0022605	1	0	5	53	1	13888	BMPR1B
GO:BP	cellular component assembly	GO:0022607	1	0	2161	53	9	13888	SLAIN2,DNAAF4,YAP1,MYPN,WASF3,CLYBL,CRK,MYO1C,SERPINF2
GO:BP	gland morphogenesis	GO:0022612	1	0	79	53	1	13888	NOTCH2
GO:BP	regulation of transmembrane transporter activity	GO:0022898	1	0	116	53	3	13888	CACNB4,YWHAE,FXYD2
GO:BP	modification-dependent protein catabolic process	GO:0019941	1	0	363	53	1	13888	WDR81
GO:BP	uracil metabolic process	GO:0019860	1	0	2	53	1	13888	DPYS
GO:BP	stem cell population maintenance	GO:0019827	1	0	87	53	1	13888	YAP1
GO:BP	carboxylic acid metabolic process	GO:0019752	1	0	511	53	1	13888	WARS2
GO:BP	phosphorylation	GO:0016310	1	0	1083	53	4	13888	BMPR1B,TEC,CDK8,WDR81
GO:BP	dephosphorylation	GO:0016311	1	0	232	53	2	13888	YWHAE,INPP5K
GO:BP	dendrite development	GO:0016358	1	0	124	53	1	13888	CRK
GO:BP	cell migration	GO:0016477	1	0	800	53	4	13888	CRK,MYO1C,PLCB1,LRP12
GO:BP	cytosolic transport	GO:0016482	1	0	99	53	1	13888	WDR81
GO:BP	protein processing	GO:0016485	1	0	136	53	1	13888	SERPINF2
GO:BP	negative regulation of angiogenesis	GO:0016525	1	0	59	53	1	13888	SERPINF1
GO:BP	protein deubiquitination	GO:0016579	1	0	99	53	1	13888	EIF3F
GO:BP	regulation of transforming growth factor beta receptor signaling pathway	GO:0017015	1	0	72	53	1	13888	PBLD
GO:BP	regulation of exocytosis	GO:0017157	1	0	90	53	2	13888	CACNB4,RIMS2
GO:BP	heterocycle biosynthetic process	GO:0018130	1	0	2422	53	8	13888	BMPR1B,CCPG1,TBX15,NOTCH2,YAP1,ATOH7,SERPINF2,PLCB1
GO:BP	viral gene expression	GO:0019080	1	0	45	53	1	13888	EIF3F
GO:BP	vesicle-mediated transport	GO:0016192	1	0	818	53	6	13888	CACNB4,CADPS2,TUB,DOC2B,WDR81,RIMS2
GO:BP	viral translation	GO:0019081	1	0	15	53	1	13888	EIF3F
GO:BP	regulation of phosphate metabolic process	GO:0019220	1	0	695	53	2	13888	YWHAE,WDR81
GO:BP	cytokine-mediated signaling pathway	GO:0019221	1	0	198	53	2	13888	YAP1,PLCB1
GO:BP	regulation of metabolic process	GO:0019222	1	0	3955	53	14	13888	BMPR1B,DNAAF4,CCPG1,TBX15,NOTCH2,YAP1,ATOH7,SLC2A13,TM9SF2,CLYBL,YWHAE,WDR81,SERPINF2,PLCB1
GO:BP	transmission of nerve impulse	GO:0019226	1	0	32	53	1	13888	CACNB4
GO:BP	neuronal action potential propagation	GO:0019227	1	0	6	53	1	13888	CACNB4
GO:BP	aromatic compound biosynthetic process	GO:0019438	1	0	2425	53	8	13888	BMPR1B,CCPG1,TBX15,NOTCH2,YAP1,ATOH7,SERPINF2,PLCB1
GO:BP	aromatic compound catabolic process	GO:0019439	1	0	242	53	1	13888	DPYS
GO:BP	protein metabolic process	GO:0019538	1	0	3505	53	15	13888	BMPR1B,TEC,DNAAF4,PIGB,WARS2,EIF3F,SLC2A13,ST6GALNAC3,CDK8,TM9SF2,YWHAE,WDR81,SERPINF2,PLCB1,TMPRSS13
GO:BP	organophosphate metabolic process	GO:0019637	1	0	558	53	5	13888	CACNB4,PIGB,INPP5K,PLCB1,DPYS
GO:BP	deoxyribose phosphate metabolic process	GO:0019692	1	0	22	53	1	13888	DPYS
GO:BP	ribose phosphate metabolic process	GO:0019693	1	0	189	53	2	13888	CACNB4,DPYS
GO:BP	cellular homeostasis	GO:0019725	1	0	412	53	1	13888	YWHAE
GO:BP	regulation of nucleobase-containing compound metabolic process	GO:0019219	1	0	2363	53	8	13888	BMPR1B,CCPG1,TBX15,NOTCH2,YAP1,ATOH7,SERPINF2,PLCB1
GO:BP	behavior	GO:0007610	1	0	346	53	3	13888	CACNB4,DNAAF4,PLCB1
GO:BP	regulation of glycoprotein biosynthetic process	GO:0010559	1	0	21	53	2	13888	TM9SF2,PLCB1
GO:BP	positive regulation of macromolecule biosynthetic process	GO:0010557	1	0	1012	53	7	13888	BMPR1B,CCPG1,TBX15,YAP1,ATOH7,SERPINF2,PLCB1
GO:BP	glycoprotein metabolic process	GO:0009100	1	0	217	53	3	13888	ST6GALNAC3,TM9SF2,PLCB1
GO:BP	glycoprotein biosynthetic process	GO:0009101	1	0	179	53	3	13888	ST6GALNAC3,TM9SF2,PLCB1
GO:BP	nucleobase metabolic process	GO:0009112	1	0	21	53	1	13888	DPYS
GO:BP	nucleotide metabolic process	GO:0009117	1	0	265	53	2	13888	CACNB4,DPYS
GO:BP	nucleoside monophosphate metabolic process	GO:0009123	1	0	43	53	1	13888	DPYS
GO:BP	nucleoside monophosphate catabolic process	GO:0009125	1	0	14	53	1	13888	DPYS
GO:BP	pyrimidine nucleoside monophosphate metabolic process	GO:0009129	1	0	14	53	1	13888	DPYS
GO:BP	pyrimidine nucleoside monophosphate catabolic process	GO:0009131	1	0	5	53	1	13888	DPYS
GO:BP	purine ribonucleotide metabolic process	GO:0009150	1	0	175	53	1	13888	CACNB4
GO:BP	ribonucleoside monophosphate catabolic process	GO:0009158	1	0	11	53	1	13888	DPYS
GO:BP	deoxyribonucleoside monophosphate catabolic process	GO:0009159	1	0	11	53	1	13888	DPYS
GO:BP	ribonucleoside monophosphate metabolic process	GO:0009161	1	0	34	53	1	13888	DPYS
GO:BP	deoxyribonucleoside monophosphate metabolic process	GO:0009162	1	0	18	53	1	13888	DPYS
GO:BP	nucleotide catabolic process	GO:0009166	1	0	33	53	1	13888	DPYS
GO:BP	pyrimidine ribonucleoside monophosphate metabolic process	GO:0009173	1	0	8	53	1	13888	DPYS
GO:BP	pyrimidine ribonucleoside monophosphate catabolic process	GO:0009175	1	0	3	53	1	13888	DPYS
GO:BP	pyrimidine deoxyribonucleoside monophosphate metabolic process	GO:0009176	1	0	9	53	1	13888	DPYS
GO:BP	pyrimidine deoxyribonucleoside monophosphate catabolic process	GO:0009178	1	0	5	53	1	13888	DPYS
GO:BP	cyclic nucleotide metabolic process	GO:0009187	1	0	31	53	1	13888	CACNB4
GO:BP	pyrimidine ribonucleotide metabolic process	GO:0009218	1	0	22	53	1	13888	DPYS
GO:BP	pyrimidine deoxyribonucleotide metabolic process	GO:0009219	1	0	10	53	1	13888	DPYS
GO:BP	pyrimidine ribonucleotide catabolic process	GO:0009222	1	0	5	53	1	13888	DPYS
GO:BP	pyrimidine deoxyribonucleotide catabolic process	GO:0009223	1	0	7	53	1	13888	DPYS
GO:BP	cobalamin metabolic process	GO:0009235	1	0	7	53	1	13888	CLYBL
GO:BP	glycolipid biosynthetic process	GO:0009247	1	0	42	53	2	13888	PIGB,TM9SF2
GO:BP	macromolecule biosynthetic process	GO:0009059	1	0	2966	53	13	13888	BMPR1B,CCPG1,PIGB,TBX15,WARS2,NOTCH2,EIF3F,YAP1,ATOH7,ST6GALNAC3,TM9SF2,SERPINF2,PLCB1
GO:BP	biosynthetic process	GO:0009058	1	0	3643	53	14	13888	BMPR1B,CCPG1,PIGB,TBX15,WARS2,NOTCH2,EIF3F,YAP1,PBLD,ATOH7,ST6GALNAC3,TM9SF2,SERPINF2,PLCB1
GO:BP	macromolecule catabolic process	GO:0009057	1	0	756	53	2	13888	DNAAF4,WDR81
GO:BP	catabolic process	GO:0009056	1	0	1348	53	4	13888	DNAAF4,WDR81,PLCB1,DPYS
GO:BP	memory	GO:0007613	1	0	54	53	1	13888	PLCB1
GO:BP	circadian rhythm	GO:0007623	1	0	99	53	1	13888	ATOH7
GO:BP	locomotory behavior	GO:0007626	1	0	127	53	1	13888	CACNB4
GO:BP	adult walking behavior	GO:0007628	1	0	22	53	1	13888	CACNB4
GO:BP	blood circulation	GO:0008015	1	0	231	53	1	13888	SERPINF2
GO:BP	cell recognition	GO:0008037	1	0	65	53	1	13888	TUB
GO:BP	protein localization	GO:0008104	1	0	1307	53	9	13888	GAPVD1,TUB,YAP1,DOC2B,YWHAE,MYO1C,RPA1,PLCB1,RIMS2
GO:BP	biological_process	GO:0008150	1	0	13888	53	53	13888	BMPR1B,FRYL,SLAIN2,TEC,GAPVD1,CACNB4,DNAAF4,CCPG1,PIGB,PIGBOS1,CADPS2,SLC13A1,TBX15,WARS2,NOTCH2,GNAO1,TUB,EIF3F,LOC105094011,LOC105093976,LOC105093975,LOC105094010,LOC105094009,YAP1,PBLD,ATOH7,MYPN,AMIGO2,SLC2A13,ST6GALNAC3,CDK8,WASF3,TM9SF2,CLYBL,DOC2B,YWHAE,CRK,MYO1C,INPP5K,PITPNA,WDR81,SMYD4,SERPINF2,SERPINF1,RPA1,PLCB1,RIMS2,DPYS,LRP12,TMPRSS13,FXYD6,FXYD2,DSCAML1
GO:BP	metabolic process	GO:0008152	1	0	8621	53	27	13888	BMPR1B,TEC,CACNB4,DNAAF4,CCPG1,PIGB,TBX15,WARS2,NOTCH2,EIF3F,YAP1,PBLD,ATOH7,SLC2A13,ST6GALNAC3,CDK8,TM9SF2,CLYBL,YWHAE,CRK,INPP5K,WDR81,SERPINF2,RPA1,PLCB1,DPYS,TMPRSS13
GO:BP	regulation of blood pressure	GO:0008217	1	0	80	53	1	13888	SERPINF2
GO:BP	cell death	GO:0008219	1	0	1039	53	4	13888	BMPR1B,NOTCH2,YAP1,AMIGO2
GO:BP	sulfate transport	GO:0008272	1	0	11	53	1	13888	SLC13A1
GO:BP	ribonucleotide metabolic process	GO:0009259	1	0	187	53	2	13888	CACNB4,DPYS
GO:BP	regulation of G protein-coupled receptor signaling pathway	GO:0008277	1	0	62	53	2	13888	TUB,PLCB1
GO:BP	positive regulation of cell population proliferation	GO:0008284	1	0	468	53	4	13888	CCPG1,NOTCH2,YAP1,SERPINF2
GO:BP	negative regulation of cell population proliferation	GO:0008285	1	0	357	53	1	13888	SERPINF1
GO:BP	adult locomotory behavior	GO:0008344	1	0	57	53	1	13888	CACNB4
GO:BP	regulation of cell shape	GO:0008360	1	0	73	53	2	13888	WASF3,CRK
GO:BP	axon ensheathment	GO:0008366	1	0	82	53	1	13888	WASF3
GO:BP	gonad development	GO:0008406	1	0	104	53	1	13888	BMPR1B
GO:BP	epidermis development	GO:0008544	1	0	172	53	1	13888	YAP1
GO:BP	female gonad development	GO:0008585	1	0	51	53	1	13888	BMPR1B
GO:BP	regulation of Notch signaling pathway	GO:0008593	1	0	48	53	1	13888	YAP1
GO:BP	lipid biosynthetic process	GO:0008610	1	0	367	53	2	13888	PIGB,TM9SF2
GO:BP	extrinsic apoptotic signaling pathway via death domain receptors	GO:0008625	1	0	48	53	1	13888	BMPR1B
GO:BP	phospholipid biosynthetic process	GO:0008654	1	0	138	53	1	13888	PIGB
GO:BP	cell population proliferation	GO:0008283	1	0	1043	53	6	13888	CCPG1,NOTCH2,YAP1,CRK,SERPINF2,SERPINF1
GO:BP	negative regulation of macromolecule biosynthetic process	GO:0010558	1	0	760	53	4	13888	TBX15,NOTCH2,YAP1,PLCB1
GO:BP	ribonucleotide catabolic process	GO:0009261	1	0	21	53	1	13888	DPYS
GO:BP	deoxyribonucleotide catabolic process	GO:0009264	1	0	16	53	1	13888	DPYS
GO:BP	tissue development	GO:0009888	1	0	1089	53	5	13888	BMPR1B,CACNB4,NOTCH2,YAP1,PLCB1
GO:BP	regulation of biosynthetic process	GO:0009889	1	0	2384	53	9	13888	BMPR1B,CCPG1,TBX15,NOTCH2,YAP1,ATOH7,TM9SF2,SERPINF2,PLCB1
GO:BP	negative regulation of biosynthetic process	GO:0009890	1	0	797	53	4	13888	TBX15,NOTCH2,YAP1,PLCB1
GO:BP	positive regulation of biosynthetic process	GO:0009891	1	0	1078	53	7	13888	BMPR1B,CCPG1,TBX15,YAP1,ATOH7,SERPINF2,PLCB1
GO:BP	negative regulation of metabolic process	GO:0009892	1	0	1634	53	6	13888	TBX15,NOTCH2,YAP1,YWHAE,SERPINF2,PLCB1
GO:BP	positive regulation of metabolic process	GO:0009893	1	0	2071	53	9	13888	BMPR1B,CCPG1,TBX15,YAP1,ATOH7,SLC2A13,CLYBL,SERPINF2,PLCB1
GO:BP	regulation of catabolic process	GO:0009894	1	0	530	53	1	13888	DNAAF4
GO:BP	epidermal cell differentiation	GO:0009913	1	0	109	53	1	13888	YAP1
GO:BP	hormone transport	GO:0009914	1	0	170	53	2	13888	DOC2B,PLCB1
GO:BP	dorsal/ventral pattern formation	GO:0009953	1	0	52	53	1	13888	BMPR1B
GO:BP	regulation of signal transduction	GO:0009966	1	0	1640	53	11	13888	BMPR1B,DNAAF4,PIGBOS1,NOTCH2,TUB,YAP1,PBLD,CRK,MYO1C,SERPINF2,PLCB1
GO:BP	positive regulation of signal transduction	GO:0009967	1	0	820	53	6	13888	BMPR1B,NOTCH2,YAP1,MYO1C,SERPINF2,PLCB1
GO:BP	negative regulation of signal transduction	GO:0009968	1	0	711	53	2	13888	YAP1,PBLD
GO:BP	cellular process	GO:0009987	1	0	12278	53	48	13888	BMPR1B,SLAIN2,TEC,GAPVD1,CACNB4,DNAAF4,CCPG1,PIGB,PIGBOS1,CADPS2,SLC13A1,TBX15,WARS2,NOTCH2,GNAO1,TUB,EIF3F,LOC105094011,LOC105093976,LOC105093975,LOC105094010,LOC105094009,YAP1,PBLD,ATOH7,MYPN,AMIGO2,SLC2A13,ST6GALNAC3,CDK8,WASF3,TM9SF2,CLYBL,DOC2B,YWHAE,CRK,MYO1C,INPP5K,WDR81,SERPINF2,SERPINF1,RPA1,PLCB1,RIMS2,DPYS,LRP12,FXYD2,DSCAML1
GO:BP	glial cell differentiation	GO:0010001	1	0	120	53	1	13888	WASF3
GO:BP	response to organic substance	GO:0010033	1	0	1286	53	6	13888	CACNB4,DNAAF4,PIGBOS1,YAP1,MYO1C,PLCB1
GO:BP	response to ionizing radiation	GO:0010212	1	0	80	53	1	13888	YAP1
GO:BP	response to organonitrogen compound	GO:0010243	1	0	433	53	2	13888	MYO1C,PLCB1
GO:BP	endomembrane system organization	GO:0010256	1	0	285	53	1	13888	DOC2B
GO:BP	response to gamma radiation	GO:0010332	1	0	28	53	1	13888	YAP1
GO:BP	gene expression	GO:0010467	1	0	4821	53	10	13888	BMPR1B,CCPG1,TBX15,WARS2,NOTCH2,EIF3F,YAP1,ATOH7,SERPINF2,PLCB1
GO:BP	regulation of gene expression	GO:0010468	1	0	2957	53	8	13888	BMPR1B,CCPG1,TBX15,NOTCH2,YAP1,ATOH7,SERPINF2,PLCB1
GO:BP	proteasomal protein catabolic process	GO:0010498	1	0	255	53	1	13888	DNAAF4
GO:BP	regulation of platelet activation	GO:0010543	1	0	26	53	1	13888	TEC
GO:BP	regulation of macromolecule biosynthetic process	GO:0010556	1	0	2281	53	9	13888	BMPR1B,CCPG1,TBX15,NOTCH2,YAP1,ATOH7,TM9SF2,SERPINF2,PLCB1
GO:BP	animal organ morphogenesis	GO:0009887	1	0	575	53	5	13888	BMPR1B,TBX15,NOTCH2,YAP1,DSCAML1
GO:BP	determination of bilateral symmetry	GO:0009855	1	0	83	53	2	13888	DNAAF4,NOTCH2
GO:BP	specification of symmetry	GO:0009799	1	0	84	53	2	13888	DNAAF4,NOTCH2
GO:BP	axis specification	GO:0009798	1	0	47	53	1	13888	NOTCH2
GO:BP	response to temperature stimulus	GO:0009266	1	0	78	53	1	13888	YWHAE
GO:BP	protein secretion	GO:0009306	1	0	181	53	2	13888	DOC2B,PLCB1
GO:BP	response to radiation	GO:0009314	1	0	225	53	3	13888	CACNB4,YAP1,ATOH7
GO:BP	2'-deoxyribonucleotide metabolic process	GO:0009394	1	0	22	53	1	13888	DPYS
GO:BP	response to heat	GO:0009408	1	0	46	53	1	13888	YWHAE
GO:BP	response to light stimulus	GO:0009416	1	0	162	53	2	13888	CACNB4,ATOH7
GO:BP	fertilization	GO:0009566	1	0	114	53	1	13888	PLCB1
GO:BP	detection of external stimulus	GO:0009581	1	0	65	53	1	13888	CACNB4
GO:BP	detection of abiotic stimulus	GO:0009582	1	0	64	53	1	13888	CACNB4
GO:BP	detection of light stimulus	GO:0009583	1	0	27	53	1	13888	CACNB4
GO:BP	detection of visible light	GO:0009584	1	0	16	53	1	13888	CACNB4
GO:BP	detection of biotic stimulus	GO:0009595	1	0	20	53	1	13888	YAP1
GO:BP	deoxyribonucleotide metabolic process	GO:0009262	1	0	25	53	1	13888	DPYS
GO:BP	response to external stimulus	GO:0009605	1	0	1325	53	7	13888	BMPR1B,CACNB4,NOTCH2,ATOH7,CRK,MYO1C,SERPINF2
GO:BP	response to wounding	GO:0009611	1	0	257	53	5	13888	TEC,NOTCH2,YAP1,CRK,SERPINF2
GO:BP	response to mechanical stimulus	GO:0009612	1	0	88	53	1	13888	ATOH7
GO:BP	response to bacterium	GO:0009617	1	0	275	53	1	13888	NOTCH2
GO:BP	response to abiotic stimulus	GO:0009628	1	0	510	53	4	13888	CACNB4,YAP1,ATOH7,YWHAE
GO:BP	photoperiodism	GO:0009648	1	0	13	53	1	13888	ATOH7
GO:BP	entrainment of circadian clock	GO:0009649	1	0	14	53	1	13888	ATOH7
GO:BP	anatomical structure morphogenesis	GO:0009653	1	0	1481	53	13	13888	BMPR1B,FRYL,TBX15,WARS2,NOTCH2,YAP1,ATOH7,MYPN,WASF3,CRK,SERPINF2,SERPINF1,DSCAML1
GO:BP	response to endogenous stimulus	GO:0009719	1	0	792	53	7	13888	BMPR1B,DNAAF4,NOTCH2,YAP1,PBLD,MYO1C,PLCB1
GO:BP	response to hormone	GO:0009725	1	0	338	53	3	13888	DNAAF4,YAP1,MYO1C
GO:BP	hormone-mediated signaling pathway	GO:0009755	1	0	93	53	2	13888	DNAAF4,YAP1
GO:BP	embryo development	GO:0009790	1	0	665	53	5	13888	TBX15,NOTCH2,YAP1,PLCB1,DSCAML1
GO:BP	embryo development ending in birth or egg hatching	GO:0009792	1	0	424	53	4	13888	TBX15,NOTCH2,YAP1,DSCAML1
GO:BP	response to biotic stimulus	GO:0009607	1	0	676	53	3	13888	NOTCH2,YAP1,MYO1C
GO:BP	regulation of signaling	GO:0023051	1	0	1886	53	13	13888	BMPR1B,CACNB4,DNAAF4,PIGBOS1,NOTCH2,TUB,YAP1,PBLD,DOC2B,CRK,MYO1C,SERPINF2,PLCB1
GO:BP	myeloid dendritic cell activation	GO:0001773	1	0	19	53	1	13888	NOTCH2
GO:BP	morphogenesis of a branching structure	GO:0001763	1	0	137	53	1	13888	YAP1
GO:BP	neuron migration	GO:0001764	1	0	88	53	2	13888	CRK,LRP12
GO:BP	microtubule cytoskeleton organization	GO:0000226	1	0	398	53	2	13888	SLAIN2,DNAAF4
GO:BP	mitotic cell cycle	GO:0000278	1	0	485	53	1	13888	PLCB1
GO:BP	nuclear division	GO:0000280	1	0	248	53	1	13888	PLCB1
GO:BP	telomere maintenance	GO:0000723	1	0	99	53	1	13888	RPA1
GO:BP	double-strand break repair via homologous recombination	GO:0000724	1	0	104	53	1	13888	RPA1
GO:BP	recombinational repair	GO:0000725	1	0	106	53	1	13888	RPA1
GO:BP	cell morphogenesis	GO:0000902	1	0	519	53	6	13888	BMPR1B,FRYL,YAP1,ATOH7,WASF3,CRK
GO:BP	cell morphogenesis involved in differentiation	GO:0000904	1	0	331	53	2	13888	BMPR1B,ATOH7
GO:BP	skeletal system development	GO:0001501	1	0	315	53	4	13888	BMPR1B,TBX15,NOTCH2,DSCAML1
GO:BP	cartilage condensation	GO:0001502	1	0	8	53	1	13888	BMPR1B
GO:BP	ossification	GO:0001503	1	0	213	53	2	13888	BMPR1B,YAP1
GO:BP	action potential	GO:0001508	1	0	67	53	1	13888	CACNB4
GO:BP	angiogenesis	GO:0001525	1	0	270	53	2	13888	NOTCH2,SERPINF1
GO:BP	ovarian follicle development	GO:0001541	1	0	30	53	1	13888	BMPR1B
GO:BP	antral ovarian follicle growth	GO:0001547	1	0	6	53	1	13888	BMPR1B
GO:BP	ovarian cumulus expansion	GO:0001550	1	0	2	53	1	13888	BMPR1B
GO:BP	regulation of cell growth	GO:0001558	1	0	180	53	1	13888	YAP1
GO:BP	blood vessel development	GO:0001568	1	0	385	53	5	13888	WARS2,NOTCH2,YAP1,SERPINF2,SERPINF1
GO:BP	vasculogenesis	GO:0001570	1	0	47	53	2	13888	WARS2,YAP1
GO:BP	microtubule bundle formation	GO:0001578	1	0	82	53	1	13888	DNAAF4
GO:BP	osteoblast differentiation	GO:0001649	1	0	99	53	2	13888	BMPR1B,YAP1
GO:BP	eye development	GO:0001654	1	0	220	53	4	13888	BMPR1B,NOTCH2,TUB,ATOH7
GO:BP	urogenital system development	GO:0001655	1	0	31	53	1	13888	SERPINF1
GO:BP	metanephros development	GO:0001656	1	0	51	53	1	13888	YAP1
GO:BP	in utero embryonic development	GO:0001701	1	0	264	53	2	13888	NOTCH2,YAP1
GO:BP	MAPK cascade	GO:0000165	1	0	404	53	4	13888	NOTCH2,YWHAE,SERPINF2,PLCB1
GO:BP	negative regulation of transcription by RNA polymerase II	GO:0000122	1	0	448	53	3	13888	TBX15,NOTCH2,YAP1
GO:BP	G2/M transition of mitotic cell cycle	GO:0000086	1	0	76	53	1	13888	PLCB1
GO:BP	G1/S transition of mitotic cell cycle	GO:0000082	1	0	102	53	1	13888	PLCB1
GO:BP	reproduction	GO:0000003	1	0	702	53	3	13888	BMPR1B,SERPINF1,PLCB1
GO:BP	regulation of cell cycle phase transition	GO:1901987	1	0	229	53	1	13888	PLCB1
GO:BP	signaling	GO:0023052	1	0	4047	53	24	13888	BMPR1B,TEC,GAPVD1,CACNB4,DNAAF4,PIGBOS1,CADPS2,NOTCH2,GNAO1,TUB,LOC105094011,LOC105093976,LOC105093975,LOC105094010,LOC105094009,YAP1,PBLD,DOC2B,YWHAE,CRK,MYO1C,SERPINF2,PLCB1,RIMS2
GO:BP	negative regulation of signaling	GO:0023057	1	0	761	53	2	13888	YAP1,PBLD
GO:BP	bone development	GO:0060348	1	0	143	53	2	13888	BMPR1B,NOTCH2
GO:BP	regulation of SMAD protein signal transduction	GO:0060390	1	0	19	53	1	13888	PBLD
GO:BP	negative regulation of SMAD protein signal transduction	GO:0060392	1	0	5	53	1	13888	PBLD
GO:BP	SMAD protein signal transduction	GO:0060395	1	0	47	53	1	13888	PBLD
GO:BP	cardiac septum morphogenesis	GO:0060411	1	0	36	53	1	13888	NOTCH2
GO:BP	atrial septum morphogenesis	GO:0060413	1	0	5	53	1	13888	NOTCH2
GO:BP	heart growth	GO:0060419	1	0	27	53	1	13888	YAP1
GO:BP	regulation of heart growth	GO:0060420	1	0	21	53	1	13888	YAP1
GO:BP	positive regulation of heart growth	GO:0060421	1	0	14	53	1	13888	YAP1
GO:BP	lung morphogenesis	GO:0060425	1	0	39	53	1	13888	YAP1
GO:BP	lung epithelium development	GO:0060428	1	0	28	53	1	13888	YAP1
GO:BP	epithelium development	GO:0060429	1	0	669	53	3	13888	NOTCH2,YAP1,PLCB1
GO:BP	epithelial tube branching involved in lung morphogenesis	GO:0060441	1	0	25	53	1	13888	YAP1
GO:BP	bud elongation involved in lung branching	GO:0060449	1	0	6	53	1	13888	YAP1
GO:BP	activation of meiosis involved in egg activation	GO:0060466	1	0	1	53	1	13888	PLCB1
GO:BP	lung cell differentiation	GO:0060479	1	0	18	53	1	13888	YAP1
GO:BP	mesenchyme development	GO:0060485	1	0	157	53	1	13888	YAP1
GO:BP	lung epithelial cell differentiation	GO:0060487	1	0	18	53	1	13888	YAP1
GO:BP	regulation of cell projection assembly	GO:0060491	1	0	112	53	1	13888	YAP1
GO:BP	muscle tissue development	GO:0060537	1	0	223	53	1	13888	YAP1
GO:BP	respiratory system development	GO:0060541	1	0	137	53	1	13888	YAP1
GO:BP	negative regulation of cell death	GO:0060548	1	0	519	53	2	13888	YAP1,AMIGO2
GO:BP	developmental growth involved in morphogenesis	GO:0060560	1	0	127	53	1	13888	YAP1
GO:BP	epithelial tube morphogenesis	GO:0060562	1	0	210	53	2	13888	NOTCH2,YAP1
GO:BP	intestinal epithelial cell differentiation	GO:0060575	1	0	16	53	1	13888	YAP1
GO:BP	regulation of cellular localization	GO:0060341	1	0	536	53	6	13888	GAPVD1,YAP1,DOC2B,YWHAE,MYO1C,PLCB1
GO:BP	cell chemotaxis	GO:0060326	1	0	156	53	1	13888	CRK
GO:BP	head development	GO:0060322	1	0	380	53	3	13888	CRK,PLCB1,DSCAML1
GO:BP	regulation of membrane repolarization	GO:0060306	1	0	21	53	1	13888	YWHAE
GO:BP	positive regulation of nervous system development	GO:0051962	1	0	138	53	1	13888	SERPINF1
GO:BP	cyclic purine nucleotide metabolic process	GO:0052652	1	0	24	53	1	13888	CACNB4
GO:BP	muscle cell development	GO:0055001	1	0	91	53	2	13888	CACNB4,MYPN
GO:BP	striated muscle cell development	GO:0055002	1	0	29	53	1	13888	MYPN
GO:BP	cardiac muscle tissue growth	GO:0055017	1	0	25	53	1	13888	YAP1
GO:BP	regulation of cardiac muscle tissue growth	GO:0055021	1	0	19	53	1	13888	YAP1
GO:BP	positive regulation of cardiac muscle tissue growth	GO:0055023	1	0	12	53	1	13888	YAP1
GO:BP	calcium ion homeostasis	GO:0055074	1	0	173	53	1	13888	YWHAE
GO:BP	monoatomic cation homeostasis	GO:0055080	1	0	309	53	1	13888	YWHAE
GO:BP	intracellular chemical homeostasis	GO:0055082	1	0	357	53	1	13888	YWHAE
GO:BP	transmembrane transport	GO:0055085	1	0	948	53	5	13888	CACNB4,SLC13A1,SLC2A13,YWHAE,FXYD2
GO:BP	nucleobase-containing small molecule metabolic process	GO:0055086	1	0	310	53	2	13888	CACNB4,DPYS
GO:BP	intestinal epithelial cell development	GO:0060576	1	0	14	53	1	13888	YAP1
GO:BP	digestive system development	GO:0055123	1	0	82	53	1	13888	YAP1
GO:BP	retina development in camera-type eye	GO:0060041	1	0	93	53	3	13888	BMPR1B,TUB,ATOH7
GO:BP	regulation of cardiac muscle cell proliferation	GO:0060043	1	0	16	53	1	13888	YAP1
GO:BP	positive regulation of cardiac muscle cell proliferation	GO:0060045	1	0	11	53	1	13888	YAP1
GO:BP	regulation of acrosome reaction	GO:0060046	1	0	11	53	1	13888	PLCB1
GO:BP	canonical Wnt signaling pathway	GO:0060070	1	0	180	53	1	13888	YAP1
GO:BP	limb development	GO:0060173	1	0	125	53	1	13888	NOTCH2
GO:BP	contact inhibition	GO:0060242	1	0	6	53	1	13888	YAP1
GO:BP	detection of cell density	GO:0060245	1	0	7	53	1	13888	YAP1
GO:BP	anatomical structure homeostasis	GO:0060249	1	0	127	53	3	13888	TUB,YAP1,PBLD
GO:BP	regulation of macromolecule metabolic process	GO:0060255	1	0	3687	53	12	13888	BMPR1B,DNAAF4,CCPG1,TBX15,NOTCH2,YAP1,ATOH7,SLC2A13,TM9SF2,YWHAE,SERPINF2,PLCB1
GO:BP	cilium assembly	GO:0060271	1	0	238	53	2	13888	DNAAF4,YAP1
GO:BP	regulation of cell development	GO:0060284	1	0	415	53	4	13888	NOTCH2,YAP1,SERPINF1,PLCB1
GO:BP	cardiac muscle cell proliferation	GO:0060038	1	0	21	53	1	13888	YAP1
GO:BP	regulation of nervous system development	GO:0051960	1	0	215	53	3	13888	YAP1,WASF3,SERPINF1
GO:BP	branch elongation of an epithelium	GO:0060602	1	0	13	53	1	13888	YAP1
GO:BP	placenta blood vessel development	GO:0060674	1	0	21	53	1	13888	NOTCH2
GO:BP	actin filament bundle organization	GO:0061572	1	0	93	53	1	13888	SERPINF2
GO:BP	spontaneous neurotransmitter secretion	GO:0061669	1	0	5	53	1	13888	DOC2B
GO:BP	selective autophagy	GO:0061912	1	0	52	53	1	13888	WDR81
GO:BP	process utilizing autophagic mechanism	GO:0061919	1	0	272	53	1	13888	WDR81
GO:BP	regulation of small molecule metabolic process	GO:0062012	1	0	154	53	1	13888	CLYBL
GO:BP	positive regulation of small molecule metabolic process	GO:0062013	1	0	60	53	1	13888	CLYBL
GO:BP	protein-containing complex assembly	GO:0065003	1	0	1352	53	4	13888	SLAIN2,DNAAF4,YAP1,CLYBL
GO:BP	biological regulation	GO:0065007	1	0	7855	53	37	13888	BMPR1B,SLAIN2,TEC,GAPVD1,CACNB4,DNAAF4,CCPG1,PIGBOS1,CADPS2,TBX15,NOTCH2,GNAO1,TUB,LOC105094011,LOC105093976,LOC105093975,LOC105094010,LOC105094009,YAP1,PBLD,ATOH7,AMIGO2,SLC2A13,WASF3,TM9SF2,CLYBL,DOC2B,YWHAE,CRK,MYO1C,WDR81,SERPINF2,SERPINF1,PLCB1,RIMS2,FXYD6,FXYD2
GO:BP	regulation of biological quality	GO:0065008	1	0	1467	53	11	13888	TEC,CACNB4,CADPS2,WASF3,DOC2B,YWHAE,CRK,WDR81,SERPINF2,PLCB1,RIMS2
GO:BP	regulation of molecular function	GO:0065009	1	0	1283	53	7	13888	GAPVD1,CACNB4,CCPG1,YWHAE,CRK,WDR81,FXYD2
GO:BP	glycosylation	GO:0070085	1	0	148	53	2	13888	PIGB,ST6GALNAC3
GO:BP	interleukin-6-mediated signaling pathway	GO:0070102	1	0	14	53	1	13888	YAP1
GO:BP	regulation of biomineral tissue development	GO:0070167	1	0	54	53	1	13888	BMPR1B
GO:BP	positive regulation of biomineral tissue development	GO:0070169	1	0	29	53	1	13888	BMPR1B
GO:BP	regulation of establishment of protein localization	GO:0070201	1	0	279	53	5	13888	GAPVD1,DOC2B,YWHAE,MYO1C,PLCB1
GO:BP	protein trimerization	GO:0070206	1	0	9	53	1	13888	CLYBL
GO:BP	protein homotrimerization	GO:0070207	1	0	7	53	1	13888	CLYBL
GO:BP	peptidyl-serine dephosphorylation	GO:0070262	1	0	8	53	1	13888	YWHAE
GO:BP	axonemal dynein complex assembly	GO:0070286	1	0	26	53	1	13888	DNAAF4
GO:BP	regulation of stress-activated protein kinase signaling cascade	GO:0070302	1	0	109	53	2	13888	SERPINF2,PLCB1
GO:BP	positive regulation of stress-activated protein kinase signaling cascade	GO:0070304	1	0	70	53	2	13888	SERPINF2,PLCB1
GO:BP	ERK1 and ERK2 cascade	GO:0070371	1	0	166	53	2	13888	NOTCH2,SERPINF2
GO:BP	regulation of ERK1 and ERK2 cascade	GO:0070372	1	0	154	53	2	13888	NOTCH2,SERPINF2
GO:BP	positive regulation of ERK1 and ERK2 cascade	GO:0070374	1	0	102	53	2	13888	NOTCH2,SERPINF2
GO:BP	interleukin-1-mediated signaling pathway	GO:0070498	1	0	17	53	1	13888	PLCB1
GO:BP	axon development	GO:0061564	1	0	237	53	2	13888	BMPR1B,ATOH7
GO:BP	myeloid cell development	GO:0061515	1	0	54	53	1	13888	NOTCH2
GO:BP	protein localization to cilium	GO:0061512	1	0	44	53	1	13888	TUB
GO:BP	reproductive system development	GO:0061458	1	0	152	53	2	13888	BMPR1B,SERPINF1
GO:BP	epithelial cell proliferation involved in prostate gland development	GO:0060767	1	0	9	53	1	13888	SERPINF1
GO:BP	regulation of epithelial cell proliferation involved in prostate gland development	GO:0060768	1	0	9	53	1	13888	SERPINF1
GO:BP	negative regulation of epithelial cell proliferation involved in prostate gland development	GO:0060770	1	0	5	53	1	13888	SERPINF1
GO:BP	regulation of canonical Wnt signaling pathway	GO:0060828	1	0	151	53	1	13888	YAP1
GO:BP	left/right pattern formation	GO:0060972	1	0	81	53	2	13888	DNAAF4,NOTCH2
GO:BP	cell differentiation involved in kidney development	GO:0061005	1	0	31	53	2	13888	NOTCH2,YAP1
GO:BP	hepaticobiliary system development	GO:0061008	1	0	57	53	1	13888	NOTCH2
GO:BP	common bile duct development	GO:0061009	1	0	3	53	1	13888	NOTCH2
GO:BP	membrane organization	GO:0061024	1	0	362	53	1	13888	DOC2B
GO:BP	membrane fusion	GO:0061025	1	0	72	53	1	13888	DOC2B
GO:BP	cardiac muscle tissue regeneration	GO:0061026	1	0	3	53	1	13888	YAP1
GO:BP	establishment of endothelial barrier	GO:0061028	1	0	24	53	1	13888	PLCB1
GO:BP	regulation of vesicle-mediated transport	GO:0060627	1	0	253	53	4	13888	CACNB4,TUB,DOC2B,RIMS2
GO:BP	regulation of wound healing	GO:0061041	1	0	68	53	2	13888	CRK,SERPINF2
GO:BP	muscle structure development	GO:0061061	1	0	318	53	3	13888	CACNB4,MYPN,PLCB1
GO:BP	ciliary body morphogenesis	GO:0061073	1	0	3	53	1	13888	NOTCH2
GO:BP	regulation of proteasomal protein catabolic process	GO:0061136	1	0	109	53	1	13888	DNAAF4
GO:BP	morphogenesis of a branching epithelium	GO:0061138	1	0	127	53	1	13888	YAP1
GO:BP	renal filtration cell differentiation	GO:0061318	1	0	12	53	1	13888	NOTCH2
GO:BP	renal tubule development	GO:0061326	1	0	57	53	2	13888	NOTCH2,YAP1
GO:BP	determination of heart left/right asymmetry	GO:0061371	1	0	38	53	1	13888	NOTCH2
GO:BP	renal system vasculature development	GO:0061437	1	0	10	53	1	13888	NOTCH2
GO:BP	renal system vasculature morphogenesis	GO:0061438	1	0	3	53	1	13888	NOTCH2
GO:BP	kidney vasculature morphogenesis	GO:0061439	1	0	3	53	1	13888	NOTCH2
GO:BP	kidney vasculature development	GO:0061440	1	0	10	53	1	13888	NOTCH2
GO:BP	connective tissue development	GO:0061448	1	0	150	53	1	13888	BMPR1B
GO:BP	negative regulation of wound healing	GO:0061045	1	0	36	53	2	13888	CRK,SERPINF2
GO:BP	regulation of microtubule cytoskeleton organization	GO:0070507	1	0	100	53	1	13888	SLAIN2
GO:BP	negative regulation of calcium ion transport	GO:0051926	1	0	24	53	1	13888	YWHAE
GO:BP	negative regulation of fibrinolysis	GO:0051918	1	0	4	53	1	13888	SERPINF2
GO:BP	T cell receptor signaling pathway	GO:0050852	1	0	76	53	1	13888	CACNB4
GO:BP	B cell receptor signaling pathway	GO:0050853	1	0	40	53	1	13888	TEC
GO:BP	regulation of cell activation	GO:0050865	1	0	337	53	1	13888	TEC
GO:BP	nervous system process	GO:0050877	1	0	531	53	5	13888	CACNB4,DNAAF4,TUB,WASF3,PLCB1
GO:BP	regulation of body fluid levels	GO:0050878	1	0	167	53	2	13888	TEC,SERPINF2
GO:BP	endocrine process	GO:0050886	1	0	43	53	1	13888	SERPINF2
GO:BP	cognition	GO:0050890	1	0	153	53	2	13888	DNAAF4,PLCB1
GO:BP	response to stimulus	GO:0050896	1	0	5430	53	23	13888	BMPR1B,TEC,GAPVD1,CACNB4,DNAAF4,PIGBOS1,NOTCH2,GNAO1,TUB,LOC105094011,LOC105093976,LOC105093975,LOC105094010,LOC105094009,YAP1,PBLD,ATOH7,YWHAE,CRK,MYO1C,SERPINF2,RPA1,PLCB1
GO:BP	leukocyte migration	GO:0050900	1	0	197	53	2	13888	CRK,PLCB1
GO:BP	diapedesis	GO:0050904	1	0	6	53	1	13888	CRK
GO:BP	detection of stimulus involved in sensory perception	GO:0050906	1	0	57	53	1	13888	CACNB4
GO:BP	detection of light stimulus involved in visual perception	GO:0050908	1	0	11	53	1	13888	CACNB4
GO:BP	regulation of chemotaxis	GO:0050920	1	0	115	53	1	13888	ATOH7
GO:BP	sensory perception of light stimulus	GO:0050953	1	0	86	53	1	13888	CACNB4
GO:BP	sensory perception of mechanical stimulus	GO:0050954	1	0	111	53	1	13888	TUB
GO:BP	detection of light stimulus involved in sensory perception	GO:0050962	1	0	11	53	1	13888	CACNB4
GO:BP	actin filament bundle assembly	GO:0051017	1	0	92	53	1	13888	SERPINF2
GO:BP	regulation of secretion	GO:0051046	1	0	292	53	4	13888	CACNB4,DOC2B,PLCB1,RIMS2
GO:BP	positive regulation of secretion	GO:0051047	1	0	137	53	2	13888	DOC2B,PLCB1
GO:BP	regulation of transport	GO:0051049	1	0	827	53	10	13888	GAPVD1,CACNB4,TUB,DOC2B,YWHAE,MYO1C,PLCB1,RIMS2,FXYD6,FXYD2
GO:BP	positive regulation of transport	GO:0051050	1	0	430	53	5	13888	TUB,DOC2B,YWHAE,MYO1C,PLCB1
GO:BP	negative regulation of transport	GO:0051051	1	0	207	53	1	13888	YWHAE
GO:BP	regulation of small GTPase mediated signal transduction	GO:0051056	1	0	133	53	1	13888	NOTCH2
GO:BP	positive regulation of small GTPase mediated signal transduction	GO:0051057	1	0	35	53	1	13888	NOTCH2
GO:BP	negative regulation of developmental process	GO:0051093	1	0	460	53	2	13888	YAP1,SERPINF1
GO:BP	antigen receptor-mediated signaling pathway	GO:0050851	1	0	109	53	2	13888	TEC,CACNB4
GO:BP	progesterone receptor signaling pathway	GO:0050847	1	0	5	53	1	13888	YAP1
GO:BP	protein stabilization	GO:0050821	1	0	104	53	1	13888	WDR81
GO:BP	positive regulation of coagulation	GO:0050820	1	0	15	53	1	13888	SERPINF2
GO:BP	sensory system development	GO:0048880	1	0	225	53	4	13888	BMPR1B,NOTCH2,TUB,ATOH7
GO:BP	amyloid-beta metabolic process	GO:0050435	1	0	37	53	1	13888	SLC2A13
GO:BP	epithelial cell proliferation	GO:0050673	1	0	256	53	3	13888	NOTCH2,YAP1,SERPINF1
GO:BP	regulation of epithelial cell proliferation	GO:0050678	1	0	206	53	3	13888	NOTCH2,YAP1,SERPINF1
GO:BP	positive regulation of epithelial cell proliferation	GO:0050679	1	0	110	53	2	13888	NOTCH2,YAP1
GO:BP	negative regulation of epithelial cell proliferation	GO:0050680	1	0	83	53	1	13888	SERPINF1
GO:BP	regulation of protein secretion	GO:0050708	1	0	136	53	2	13888	DOC2B,PLCB1
GO:BP	positive regulation of protein secretion	GO:0050714	1	0	73	53	2	13888	DOC2B,PLCB1
GO:BP	regulation of phagocytosis	GO:0050764	1	0	43	53	1	13888	TUB
GO:BP	positive regulation of phagocytosis	GO:0050766	1	0	31	53	1	13888	TUB
GO:BP	regulation of neurogenesis	GO:0050767	1	0	168	53	2	13888	YAP1,SERPINF1
GO:BP	positive regulation of neurogenesis	GO:0050769	1	0	107	53	1	13888	SERPINF1
GO:BP	positive regulation of developmental process	GO:0051094	1	0	675	53	6	13888	BMPR1B,NOTCH2,YAP1,SERPINF2,SERPINF1,PLCB1
GO:BP	regulation of dendrite development	GO:0050773	1	0	44	53	1	13888	CRK
GO:BP	positive regulation of immune response	GO:0050778	1	0	375	53	2	13888	TEC,CACNB4
GO:BP	regulation of biological process	GO:0050789	1	0	7606	53	37	13888	BMPR1B,SLAIN2,TEC,GAPVD1,CACNB4,DNAAF4,CCPG1,PIGBOS1,CADPS2,TBX15,NOTCH2,GNAO1,TUB,LOC105094011,LOC105093976,LOC105093975,LOC105094010,LOC105094009,YAP1,PBLD,ATOH7,AMIGO2,SLC2A13,WASF3,TM9SF2,CLYBL,DOC2B,YWHAE,CRK,MYO1C,WDR81,SERPINF2,SERPINF1,PLCB1,RIMS2,FXYD6,FXYD2
GO:BP	regulation of catalytic activity	GO:0050790	1	0	880	53	4	13888	GAPVD1,CCPG1,CRK,WDR81
GO:BP	regulation of developmental process	GO:0050793	1	0	1312	53	8	13888	BMPR1B,NOTCH2,YAP1,WASF3,CRK,SERPINF2,SERPINF1,PLCB1
GO:BP	regulation of cellular process	GO:0050794	1	0	6994	53	34	13888	BMPR1B,SLAIN2,TEC,GAPVD1,CACNB4,DNAAF4,CCPG1,PIGBOS1,TBX15,NOTCH2,GNAO1,TUB,LOC105094011,LOC105093976,LOC105093975,LOC105094010,LOC105094009,YAP1,PBLD,ATOH7,AMIGO2,WASF3,TM9SF2,CLYBL,DOC2B,YWHAE,CRK,MYO1C,WDR81,SERPINF2,SERPINF1,PLCB1,RIMS2,FXYD2
GO:BP	regulation of insulin secretion	GO:0050796	1	0	87	53	2	13888	DOC2B,PLCB1
GO:BP	monoatomic ion homeostasis	GO:0050801	1	0	317	53	1	13888	YWHAE
GO:BP	modulation of chemical synaptic transmission	GO:0050804	1	0	237	53	2	13888	CACNB4,PLCB1
GO:BP	synapse organization	GO:0050808	1	0	236	53	3	13888	CACNB4,WASF3,CRK
GO:BP	coagulation	GO:0050817	1	0	111	53	2	13888	TEC,SERPINF2
GO:BP	regulation of coagulation	GO:0050818	1	0	43	53	1	13888	SERPINF2
GO:BP	negative regulation of coagulation	GO:0050819	1	0	28	53	1	13888	SERPINF2
GO:BP	regulation of immune response	GO:0050776	1	0	465	53	2	13888	TEC,CACNB4
GO:BP	regulation of calcium ion transport	GO:0051924	1	0	113	53	2	13888	CACNB4,YWHAE
GO:BP	regulation of binding	GO:0051098	1	0	213	53	2	13888	CCPG1,CRK
GO:BP	negative regulation of cellular component organization	GO:0051129	1	0	380	53	1	13888	YAP1
GO:BP	stress-activated MAPK cascade	GO:0051403	1	0	128	53	2	13888	SERPINF2,PLCB1
GO:BP	regulation of meiotic cell cycle	GO:0051445	1	0	23	53	1	13888	PLCB1
GO:BP	positive regulation of meiotic cell cycle	GO:0051446	1	0	10	53	1	13888	PLCB1
GO:BP	regulation of cytosolic calcium ion concentration	GO:0051480	1	0	20	53	1	13888	YWHAE
GO:BP	regulation of stress fiber assembly	GO:0051492	1	0	55	53	1	13888	SERPINF2
GO:BP	regulation of cytoskeleton organization	GO:0051493	1	0	310	53	4	13888	SLAIN2,NOTCH2,CRK,SERPINF2
GO:BP	positive regulation of cytoskeleton organization	GO:0051495	1	0	110	53	2	13888	SLAIN2,SERPINF2
GO:BP	positive regulation of stress fiber assembly	GO:0051496	1	0	28	53	1	13888	SERPINF2
GO:BP	regulation of neurotransmitter transport	GO:0051588	1	0	44	53	1	13888	CACNB4
GO:BP	proteolysis involved in protein catabolic process	GO:0051603	1	0	420	53	2	13888	DNAAF4,WDR81
GO:BP	protein maturation	GO:0051604	1	0	181	53	1	13888	SERPINF2
GO:BP	detection of stimulus	GO:0051606	1	0	110	53	2	13888	CACNB4,YAP1
GO:BP	organelle localization	GO:0051640	1	0	290	53	1	13888	MYO1C
GO:BP	cellular localization	GO:0051641	1	0	1870	53	13	13888	GAPVD1,CACNB4,DNAAF4,CADPS2,TUB,YAP1,DOC2B,YWHAE,MYO1C,WDR81,RPA1,PLCB1,RIMS2
GO:BP	vesicle localization	GO:0051648	1	0	88	53	1	13888	MYO1C
GO:BP	establishment of localization in cell	GO:0051649	1	0	1167	53	9	13888	CACNB4,DNAAF4,CADPS2,TUB,DOC2B,YWHAE,MYO1C,WDR81,RIMS2
GO:BP	establishment of vesicle localization	GO:0051650	1	0	78	53	1	13888	MYO1C
GO:BP	establishment of organelle localization	GO:0051656	1	0	215	53	1	13888	MYO1C
GO:BP	localization within membrane	GO:0051668	1	0	360	53	2	13888	TUB,MYO1C
GO:BP	response to other organism	GO:0051707	1	0	651	53	2	13888	NOTCH2,MYO1C
GO:BP	cellular response to stimulus	GO:0051716	1	0	4620	53	22	13888	BMPR1B,TEC,GAPVD1,CACNB4,DNAAF4,PIGBOS1,NOTCH2,GNAO1,TUB,LOC105094011,LOC105093976,LOC105093975,LOC105094010,LOC105094009,YAP1,PBLD,YWHAE,CRK,MYO1C,SERPINF2,RPA1,PLCB1
GO:BP	regulation of cell cycle	GO:0051726	1	0	600	53	2	13888	CCPG1,PLCB1
GO:BP	regulation of nuclear division	GO:0051783	1	0	81	53	1	13888	PLCB1
GO:BP	positive regulation of nuclear division	GO:0051785	1	0	31	53	1	13888	PLCB1
GO:BP	regulation of fibrinolysis	GO:0051917	1	0	7	53	1	13888	SERPINF2
GO:BP	positive regulation of hydrolase activity	GO:0051345	1	0	272	53	1	13888	CRK
GO:BP	regulation of transferase activity	GO:0051338	1	0	428	53	1	13888	WDR81
GO:BP	regulation of hydrolase activity	GO:0051336	1	0	450	53	3	13888	GAPVD1,CCPG1,CRK
GO:BP	meiotic cell cycle	GO:0051321	1	0	119	53	1	13888	PLCB1
GO:BP	positive regulation of cellular component organization	GO:0051130	1	0	623	53	6	13888	SLAIN2,TUB,ATOH7,DOC2B,SERPINF2,PLCB1
GO:BP	striated muscle cell differentiation	GO:0051146	1	0	142	53	1	13888	MYPN
GO:BP	nuclear export	GO:0051168	1	0	90	53	1	13888	YWHAE
GO:BP	nuclear transport	GO:0051169	1	0	190	53	1	13888	YWHAE
GO:BP	regulation of nitrogen compound metabolic process	GO:0051171	1	0	3229	53	13	13888	BMPR1B,DNAAF4,CCPG1,TBX15,NOTCH2,YAP1,ATOH7,SLC2A13,TM9SF2,CLYBL,YWHAE,SERPINF2,PLCB1
GO:BP	negative regulation of nitrogen compound metabolic process	GO:0051172	1	0	1175	53	6	13888	TBX15,NOTCH2,YAP1,YWHAE,SERPINF2,PLCB1
GO:BP	positive regulation of nitrogen compound metabolic process	GO:0051173	1	0	1690	53	9	13888	BMPR1B,CCPG1,TBX15,YAP1,ATOH7,SLC2A13,CLYBL,SERPINF2,PLCB1
GO:BP	regulation of phosphorus metabolic process	GO:0051174	1	0	695	53	2	13888	YWHAE,WDR81
GO:BP	localization	GO:0051179	1	0	3208	53	18	13888	GAPVD1,CACNB4,DNAAF4,CADPS2,SLC13A1,TUB,YAP1,SLC2A13,DOC2B,YWHAE,MYO1C,PITPNA,WDR81,RPA1,PLCB1,RIMS2,FXYD6,FXYD2
GO:BP	cartilage development	GO:0051216	1	0	117	53	1	13888	BMPR1B
GO:BP	positive regulation of protein transport	GO:0051222	1	0	151	53	4	13888	DOC2B,YWHAE,MYO1C,PLCB1
GO:BP	regulation of protein transport	GO:0051223	1	0	266	53	5	13888	GAPVD1,DOC2B,YWHAE,MYO1C,PLCB1
GO:BP	regulation of cellular component organization	GO:0051128	1	0	1346	53	10	13888	SLAIN2,NOTCH2,TUB,YAP1,ATOH7,DOC2B,CRK,MYO1C,SERPINF2,PLCB1
GO:BP	establishment of localization	GO:0051234	1	0	2792	53	16	13888	GAPVD1,CACNB4,DNAAF4,CADPS2,SLC13A1,TUB,SLC2A13,DOC2B,YWHAE,MYO1C,PITPNA,WDR81,PLCB1,RIMS2,FXYD6,FXYD2
GO:BP	positive regulation of multicellular organismal process	GO:0051240	1	0	814	53	7	13888	BMPR1B,NOTCH2,YAP1,WASF3,SERPINF2,SERPINF1,PLCB1
GO:BP	negative regulation of multicellular organismal process	GO:0051241	1	0	554	53	2	13888	SERPINF2,SERPINF1
GO:BP	regulation of protein metabolic process	GO:0051246	1	0	1305	53	6	13888	DNAAF4,SLC2A13,TM9SF2,YWHAE,SERPINF2,PLCB1
GO:BP	positive regulation of protein metabolic process	GO:0051247	1	0	782	53	2	13888	SLC2A13,PLCB1
GO:BP	negative regulation of protein metabolic process	GO:0051248	1	0	482	53	2	13888	YWHAE,SERPINF2
GO:BP	regulation of RNA metabolic process	GO:0051252	1	0	2191	53	8	13888	BMPR1B,CCPG1,TBX15,NOTCH2,YAP1,ATOH7,SERPINF2,PLCB1
GO:BP	negative regulation of RNA metabolic process	GO:0051253	1	0	711	53	4	13888	TBX15,NOTCH2,YAP1,PLCB1
GO:BP	positive regulation of RNA metabolic process	GO:0051254	1	0	977	53	7	13888	BMPR1B,CCPG1,TBX15,YAP1,ATOH7,SERPINF2,PLCB1
GO:BP	protein polymerization	GO:0051258	1	0	145	53	1	13888	SLAIN2
GO:BP	protein complex oligomerization	GO:0051259	1	0	160	53	1	13888	CLYBL
GO:BP	protein homooligomerization	GO:0051260	1	0	124	53	1	13888	CLYBL
GO:BP	chromosome organization	GO:0051276	1	0	349	53	1	13888	RPA1
GO:BP	regulation of multicellular organismal process	GO:0051239	1	0	1579	53	8	13888	BMPR1B,TEC,NOTCH2,YAP1,WASF3,SERPINF2,SERPINF1,PLCB1
GO:BP	chemical homeostasis	GO:0048878	1	0	522	53	1	13888	YWHAE
GO:BP	response to interleukin-1	GO:0070555	1	0	46	53	1	13888	PLCB1
GO:BP	regulation of protein processing	GO:0070613	1	0	33	53	1	13888	SERPINF2
GO:BP	vesicle-mediated transport between endosomal compartments	GO:0098927	1	0	28	53	1	13888	WDR81
GO:BP	vesicle-mediated transport in synapse	GO:0099003	1	0	117	53	4	13888	CACNB4,CADPS2,DOC2B,RIMS2
GO:BP	modification of postsynaptic structure	GO:0099010	1	0	8	53	1	13888	WASF3
GO:BP	postsynapse assembly	GO:0099068	1	0	15	53	1	13888	CRK
GO:BP	postsynaptic specialization organization	GO:0099084	1	0	17	53	1	13888	CRK
GO:BP	ion channel modulating, G protein-coupled receptor signaling pathway	GO:0099105	1	0	6	53	1	13888	PLCB1
GO:BP	microtubule-based transport	GO:0099111	1	0	102	53	2	13888	DNAAF4,TUB
GO:BP	postsynaptic modulation of chemical synaptic transmission	GO:0099170	1	0	13	53	1	13888	PLCB1
GO:BP	postsynapse organization	GO:0099173	1	0	86	53	1	13888	CRK
GO:BP	regulation of trans-synaptic signaling	GO:0099177	1	0	237	53	2	13888	CACNB4,PLCB1
GO:BP	regulation of retrograde trans-synaptic signaling by endocanabinoid	GO:0099178	1	0	2	53	1	13888	PLCB1
GO:BP	vesicle fusion to plasma membrane	GO:0099500	1	0	12	53	1	13888	DOC2B
GO:BP	calcium-dependent activation of synaptic vesicle fusion	GO:0099502	1	0	6	53	1	13888	DOC2B
GO:BP	actin filament-based transport	GO:0099515	1	0	7	53	1	13888	MYO1C
GO:BP	vesicle cytoskeletal trafficking	GO:0099518	1	0	27	53	1	13888	MYO1C
GO:BP	synaptic signaling	GO:0099536	1	0	331	53	5	13888	CACNB4,CADPS2,DOC2B,PLCB1,RIMS2
GO:BP	trans-synaptic signaling	GO:0099537	1	0	323	53	5	13888	CACNB4,CADPS2,DOC2B,PLCB1,RIMS2
GO:BP	trans-synaptic signaling by lipid	GO:0099541	1	0	4	53	1	13888	PLCB1
GO:BP	trans-synaptic signaling by endocannabinoid	GO:0099542	1	0	4	53	1	13888	PLCB1
GO:BP	modification of synaptic structure	GO:0099563	1	0	12	53	1	13888	WASF3
GO:BP	cellular response to environmental stimulus	GO:0104004	1	0	164	53	1	13888	YAP1
GO:BP	regulation of cobalamin metabolic process	GO:0106064	1	0	1	53	1	13888	CLYBL
GO:BP	positive regulation of cobalamin metabolic process	GO:0106121	1	0	1	53	1	13888	CLYBL
GO:BP	regulation of actomyosin structure organization	GO:0110020	1	0	60	53	1	13888	SERPINF2
GO:BP	regulation of actin filament organization	GO:0110053	1	0	152	53	1	13888	SERPINF2
GO:BP	postsynaptic signal transduction	GO:0098926	1	0	14	53	1	13888	PLCB1
GO:BP	retrograde trans-synaptic signaling by endocannabinoid	GO:0098921	1	0	3	53	1	13888	PLCB1
GO:BP	retrograde trans-synaptic signaling by lipid	GO:0098920	1	0	3	53	1	13888	PLCB1
GO:BP	retrograde trans-synaptic signaling	GO:0098917	1	0	4	53	1	13888	PLCB1
GO:BP	extrinsic apoptotic signaling pathway	GO:0097191	1	0	127	53	2	13888	BMPR1B,YAP1
GO:BP	supramolecular fiber organization	GO:0097435	1	0	420	53	3	13888	SLAIN2,MYPN,SERPINF2
GO:BP	neuron projection guidance	GO:0097485	1	0	114	53	2	13888	BMPR1B,ATOH7
GO:BP	protein localization to non-motile cilium	GO:0097499	1	0	8	53	1	13888	TUB
GO:BP	receptor localization to non-motile cilium	GO:0097500	1	0	3	53	1	13888	TUB
GO:BP	mannosylation	GO:0097502	1	0	13	53	1	13888	PIGB
GO:BP	myeloid leukocyte migration	GO:0097529	1	0	106	53	1	13888	PLCB1
GO:BP	lamellipodium organization	GO:0097581	1	0	57	53	1	13888	WASF3
GO:BP	nucleic acid-templated transcription	GO:0097659	1	0	2125	53	8	13888	BMPR1B,CCPG1,TBX15,NOTCH2,YAP1,ATOH7,SERPINF2,PLCB1
GO:BP	blood vessel diameter maintenance	GO:0097746	1	0	67	53	1	13888	SERPINF2
GO:BP	defense response to other organism	GO:0098542	1	0	477	53	2	13888	NOTCH2,MYO1C
GO:BP	cell-cell adhesion	GO:0098609	1	0	467	53	1	13888	DSCAML1
GO:BP	plasma membrane bounded cell projection assembly	GO:0120031	1	0	342	53	3	13888	DNAAF4,YAP1,WASF3
GO:BP	monoatomic cation transmembrane transport	GO:0098655	1	0	376	53	3	13888	CACNB4,YWHAE,FXYD2
GO:BP	inorganic cation transmembrane transport	GO:0098662	1	0	368	53	3	13888	CACNB4,YWHAE,FXYD2
GO:BP	postsynaptic specialization assembly	GO:0098698	1	0	12	53	1	13888	CRK
GO:BP	maintenance of cell number	GO:0098727	1	0	89	53	1	13888	YAP1
GO:BP	cell-cell adhesion via plasma-membrane adhesion molecules	GO:0098742	1	0	131	53	1	13888	DSCAML1
GO:BP	cell aggregation	GO:0098743	1	0	11	53	1	13888	BMPR1B
GO:BP	cerebellar neuron development	GO:0098749	1	0	2	53	1	13888	CRK
GO:BP	bone cell development	GO:0098751	1	0	26	53	1	13888	NOTCH2
GO:BP	inorganic ion homeostasis	GO:0098771	1	0	280	53	1	13888	YWHAE
GO:BP	spontaneous synaptic transmission	GO:0098814	1	0	8	53	1	13888	DOC2B
GO:BP	action potential propagation	GO:0098870	1	0	6	53	1	13888	CACNB4
GO:BP	modification of postsynaptic actin cytoskeleton	GO:0098885	1	0	6	53	1	13888	WASF3
GO:BP	anterograde trans-synaptic signaling	GO:0098916	1	0	319	53	5	13888	CACNB4,CADPS2,DOC2B,PLCB1,RIMS2
GO:BP	inorganic ion transmembrane transport	GO:0098660	1	0	393	53	3	13888	CACNB4,YWHAE,FXYD2
GO:BP	apoptotic signaling pathway	GO:0097190	1	0	346	53	2	13888	BMPR1B,YAP1
GO:BP	regulation of plasma membrane bounded cell projection assembly	GO:0120032	1	0	110	53	1	13888	YAP1
GO:BP	regulation of plasma membrane bounded cell projection organization	GO:0120035	1	0	311	53	3	13888	YAP1,ATOH7,CRK
GO:BP	nucleoside phosphate catabolic process	GO:1901292	1	0	40	53	1	13888	DPYS
GO:BP	regulation of vasculature development	GO:1901342	1	0	145	53	1	13888	SERPINF1
GO:BP	negative regulation of vasculature development	GO:1901343	1	0	60	53	1	13888	SERPINF1
GO:BP	organic cyclic compound metabolic process	GO:1901360	1	0	4625	53	13	13888	BMPR1B,CACNB4,CCPG1,TBX15,WARS2,NOTCH2,YAP1,ATOH7,CLYBL,SERPINF2,RPA1,PLCB1,DPYS
GO:BP	organic cyclic compound catabolic process	GO:1901361	1	0	257	53	1	13888	DPYS
GO:BP	organic cyclic compound biosynthetic process	GO:1901362	1	0	2489	53	8	13888	BMPR1B,CCPG1,TBX15,NOTCH2,YAP1,ATOH7,SERPINF2,PLCB1
GO:BP	regulation of potassium ion transmembrane transport	GO:1901379	1	0	42	53	1	13888	YWHAE
GO:BP	regulation of voltage-gated calcium channel activity	GO:1901385	1	0	15	53	1	13888	CACNB4
GO:BP	regulation of tetrapyrrole metabolic process	GO:1901401	1	0	2	53	1	13888	CLYBL
GO:BP	positive regulation of tetrapyrrole metabolic process	GO:1901403	1	0	2	53	1	13888	CLYBL
GO:BP	regulation of endothelial cell development	GO:1901550	1	0	11	53	1	13888	PLCB1
GO:BP	organonitrogen compound metabolic process	GO:1901564	1	0	4095	53	18	13888	BMPR1B,TEC,CACNB4,DNAAF4,PIGB,WARS2,EIF3F,SLC2A13,ST6GALNAC3,CDK8,TM9SF2,CLYBL,YWHAE,WDR81,SERPINF2,PLCB1,DPYS,TMPRSS13
GO:BP	organonitrogen compound catabolic process	GO:1901565	1	0	709	53	3	13888	DNAAF4,WDR81,DPYS
GO:BP	organonitrogen compound biosynthetic process	GO:1901566	1	0	1088	53	6	13888	PIGB,WARS2,EIF3F,ST6GALNAC3,TM9SF2,PLCB1
GO:BP	organic substance catabolic process	GO:1901575	1	0	1133	53	4	13888	DNAAF4,WDR81,PLCB1,DPYS
GO:BP	organic substance biosynthetic process	GO:1901576	1	0	3584	53	13	13888	BMPR1B,CCPG1,PIGB,TBX15,WARS2,NOTCH2,EIF3F,YAP1,ATOH7,ST6GALNAC3,TM9SF2,SERPINF2,PLCB1
GO:BP	regulation of synaptic vesicle membrane organization	GO:1901632	1	0	10	53	1	13888	DOC2B
GO:BP	positive regulation of synaptic vesicle membrane organization	GO:1901634	1	0	6	53	1	13888	DOC2B
GO:BP	response to peptide	GO:1901652	1	0	187	53	1	13888	MYO1C
GO:BP	cellular response to peptide	GO:1901653	1	0	153	53	1	13888	MYO1C
GO:BP	response to nitrogen compound	GO:1901698	1	0	465	53	2	13888	MYO1C,PLCB1
GO:BP	cellular response to nitrogen compound	GO:1901699	1	0	313	53	2	13888	MYO1C,PLCB1
GO:BP	response to oxygen-containing compound	GO:1901700	1	0	763	53	3	13888	YAP1,MYO1C,PLCB1
GO:BP	cellular response to oxygen-containing compound	GO:1901701	1	0	582	53	3	13888	YAP1,MYO1C,PLCB1
GO:BP	carbohydrate derivative biosynthetic process	GO:1901137	1	0	364	53	4	13888	PIGB,ST6GALNAC3,TM9SF2,PLCB1
GO:BP	carbohydrate derivative catabolic process	GO:1901136	1	0	76	53	1	13888	DPYS
GO:BP	carbohydrate derivative metabolic process	GO:1901135	1	0	569	53	6	13888	CACNB4,PIGB,ST6GALNAC3,TM9SF2,PLCB1,DPYS
GO:BP	negative regulation of calcium ion transmembrane transporter activity	GO:1901020	1	0	15	53	1	13888	YWHAE
GO:BP	plasma membrane bounded cell projection organization	GO:0120036	1	0	826	53	8	13888	BMPR1B,DNAAF4,TUB,YAP1,ATOH7,WASF3,CRK,LRP12
GO:BP	plasma membrane bounded cell projection morphogenesis	GO:0120039	1	0	325	53	2	13888	BMPR1B,ATOH7
GO:BP	tight junction assembly	GO:0120192	1	0	27	53	1	13888	MYO1C
GO:BP	tight junction organization	GO:0120193	1	0	31	53	1	13888	MYO1C
GO:BP	meiotic nuclear division	GO:0140013	1	0	104	53	1	13888	PLCB1
GO:BP	exocytic process	GO:0140029	1	0	40	53	1	13888	DOC2B
GO:BP	export across plasma membrane	GO:0140115	1	0	37	53	1	13888	YWHAE
GO:BP	export from cell	GO:0140352	1	0	450	53	6	13888	CACNB4,CADPS2,DOC2B,YWHAE,PLCB1,RIMS2
GO:BP	non-membrane-bounded organelle assembly	GO:0140694	1	0	209	53	1	13888	MYPN
GO:BP	visual system development	GO:0150063	1	0	223	53	4	13888	BMPR1B,NOTCH2,TUB,ATOH7
GO:BP	cell-cell signaling by wnt	GO:0198738	1	0	266	53	1	13888	YAP1
GO:BP	regulation of substrate adhesion-dependent cell spreading	GO:1900024	1	0	34	53	1	13888	CRK
GO:BP	negative regulation of plasma membrane bounded cell projection assembly	GO:0120033	1	0	20	53	1	13888	YAP1
GO:BP	positive regulation of substrate adhesion-dependent cell spreading	GO:1900026	1	0	24	53	1	13888	CRK
GO:BP	negative regulation of hemostasis	GO:1900047	1	0	26	53	1	13888	SERPINF2
GO:BP	positive regulation of hemostasis	GO:1900048	1	0	14	53	1	13888	SERPINF2
GO:BP	regulation of cellular response to insulin stimulus	GO:1900076	1	0	41	53	1	13888	MYO1C
GO:BP	positive regulation of cellular response to insulin stimulus	GO:1900078	1	0	16	53	1	13888	MYO1C
GO:BP	positive regulation of G1/S transition of mitotic cell cycle	GO:1900087	1	0	26	53	1	13888	PLCB1
GO:BP	regulation of endoplasmic reticulum unfolded protein response	GO:1900101	1	0	13	53	1	13888	PIGBOS1
GO:BP	regulation of protein localization to nucleus	GO:1900180	1	0	78	53	1	13888	YAP1
GO:BP	positive regulation of protein localization to nucleus	GO:1900182	1	0	50	53	1	13888	YAP1
GO:BP	regulation of vascular endothelial growth factor signaling pathway	GO:1900746	1	0	18	53	1	13888	MYO1C
GO:BP	positive regulation of vascular endothelial growth factor signaling pathway	GO:1900748	1	0	6	53	1	13888	MYO1C
GO:BP	regulation of potassium ion transmembrane transporter activity	GO:1901016	1	0	28	53	1	13888	YWHAE
GO:BP	regulation of calcium ion transmembrane transporter activity	GO:1901019	1	0	37	53	2	13888	CACNB4,YWHAE
GO:BP	regulation of hemostasis	GO:1900046	1	0	41	53	1	13888	SERPINF2
GO:BP	calcium ion transmembrane transport	GO:0070588	1	0	176	53	2	13888	CACNB4,YWHAE
GO:BP	dendritic cell differentiation	GO:0097028	1	0	25	53	1	13888	NOTCH2
GO:BP	walking behavior	GO:0090659	1	0	24	53	1	13888	CACNB4
GO:BP	cellular response to gamma radiation	GO:0071480	1	0	17	53	1	13888	YAP1
GO:BP	cellular response to endogenous stimulus	GO:0071495	1	0	732	53	7	13888	BMPR1B,DNAAF4,NOTCH2,YAP1,PBLD,MYO1C,PLCB1
GO:BP	response to transforming growth factor beta	GO:0071559	1	0	140	53	1	13888	PBLD
GO:BP	cellular response to transforming growth factor beta stimulus	GO:0071560	1	0	136	53	1	13888	PBLD
GO:BP	transforming growth factor beta production	GO:0071604	1	0	21	53	1	13888	SERPINF2
GO:BP	regulation of transforming growth factor beta production	GO:0071634	1	0	20	53	1	13888	SERPINF2
GO:BP	positive regulation of transforming growth factor beta production	GO:0071636	1	0	7	53	1	13888	SERPINF2
GO:BP	mononuclear cell migration	GO:0071674	1	0	95	53	2	13888	CRK,PLCB1
GO:BP	regulation of mononuclear cell migration	GO:0071675	1	0	68	53	2	13888	CRK,PLCB1
GO:BP	negative regulation of mononuclear cell migration	GO:0071676	1	0	12	53	1	13888	PLCB1
GO:BP	protein localization to extracellular region	GO:0071692	1	0	188	53	2	13888	DOC2B,PLCB1
GO:BP	organic substance transport	GO:0071702	1	0	1382	53	9	13888	GAPVD1,CACNB4,SLC2A13,DOC2B,YWHAE,MYO1C,PITPNA,PLCB1,RIMS2
GO:BP	organic substance metabolic process	GO:0071704	1	0	8302	53	26	13888	BMPR1B,TEC,CACNB4,DNAAF4,CCPG1,PIGB,TBX15,WARS2,NOTCH2,EIF3F,YAP1,ATOH7,SLC2A13,ST6GALNAC3,CDK8,TM9SF2,CLYBL,YWHAE,CRK,INPP5K,WDR81,SERPINF2,RPA1,PLCB1,DPYS,TMPRSS13
GO:BP	nitrogen compound transport	GO:0071705	1	0	985	53	8	13888	GAPVD1,CACNB4,SLC13A1,DOC2B,YWHAE,MYO1C,PLCB1,RIMS2
GO:BP	response to BMP	GO:0071772	1	0	95	53	2	13888	BMPR1B,NOTCH2
GO:BP	cellular response to BMP stimulus	GO:0071773	1	0	95	53	2	13888	BMPR1B,NOTCH2
GO:BP	potassium ion transmembrane transport	GO:0071805	1	0	90	53	1	13888	YWHAE
GO:BP	cellular component organization or biogenesis	GO:0071840	1	0	4123	53	19	13888	BMPR1B,SLAIN2,CACNB4,DNAAF4,NOTCH2,TUB,YAP1,ATOH7,MYPN,WASF3,CLYBL,DOC2B,CRK,MYO1C,WDR81,SERPINF2,RPA1,PLCB1,LRP12
GO:BP	renal system development	GO:0072001	1	0	188	53	2	13888	NOTCH2,YAP1
GO:BP	nephron development	GO:0072006	1	0	84	53	2	13888	NOTCH2,YAP1
GO:BP	nephron epithelium development	GO:0072009	1	0	63	53	2	13888	NOTCH2,YAP1
GO:BP	glomerular epithelium development	GO:0072010	1	0	13	53	1	13888	NOTCH2
GO:BP	glomerulus vasculature development	GO:0072012	1	0	10	53	1	13888	NOTCH2
GO:BP	proximal tubule development	GO:0072014	1	0	5	53	1	13888	NOTCH2
GO:BP	podocyte development	GO:0072015	1	0	7	53	1	13888	NOTCH2
GO:BP	cellular response to ionizing radiation	GO:0071479	1	0	44	53	1	13888	YAP1
GO:BP	cellular response to radiation	GO:0071478	1	0	95	53	1	13888	YAP1
GO:BP	cellular response to organonitrogen compound	GO:0071417	1	0	293	53	2	13888	MYO1C,PLCB1
GO:BP	cellular response to organic cyclic compound	GO:0071407	1	0	248	53	2	13888	DNAAF4,YAP1
GO:BP	protein modification by small protein removal	GO:0070646	1	0	113	53	1	13888	EIF3F
GO:BP	protein modification by small protein conjugation or removal	GO:0070647	1	0	528	53	1	13888	EIF3F
GO:BP	response to interleukin-12	GO:0070671	1	0	4	53	1	13888	PLCB1
GO:BP	response to interleukin-15	GO:0070672	1	0	7	53	1	13888	PLCB1
GO:BP	cellular macromolecule localization	GO:0070727	1	0	1311	53	9	13888	GAPVD1,TUB,YAP1,DOC2B,YWHAE,MYO1C,RPA1,PLCB1,RIMS2
GO:BP	response to interleukin-6	GO:0070741	1	0	22	53	1	13888	YAP1
GO:BP	bicellular tight junction assembly	GO:0070830	1	0	25	53	1	13888	MYO1C
GO:BP	response to growth factor	GO:0070848	1	0	357	53	4	13888	BMPR1B,NOTCH2,PBLD,MYO1C
GO:BP	cellular response to chemical stimulus	GO:0070887	1	0	1306	53	7	13888	CACNB4,DNAAF4,PIGBOS1,YAP1,CRK,MYO1C,PLCB1
GO:BP	organelle assembly	GO:0070925	1	0	540	53	4	13888	DNAAF4,YAP1,MYPN,CRK
GO:BP	left/right axis specification	GO:0070986	1	0	10	53	1	13888	NOTCH2
GO:BP	cellular response to abiotic stimulus	GO:0071214	1	0	164	53	1	13888	YAP1
GO:BP	kidney epithelium development	GO:0072073	1	0	86	53	2	13888	NOTCH2,YAP1
GO:BP	cellular response to biotic stimulus	GO:0071216	1	0	104	53	1	13888	NOTCH2
GO:BP	cellular response to retinoic acid	GO:0071300	1	0	24	53	1	13888	YAP1
GO:BP	cellular response to organic substance	GO:0071310	1	0	971	53	6	13888	CACNB4,DNAAF4,PIGBOS1,YAP1,MYO1C,PLCB1
GO:BP	cellular response to cytokine stimulus	GO:0071345	1	0	390	53	4	13888	CACNB4,YAP1,MYO1C,PLCB1
GO:BP	cellular response to type II interferon	GO:0071346	1	0	43	53	1	13888	MYO1C
GO:BP	cellular response to interleukin-1	GO:0071347	1	0	39	53	1	13888	PLCB1
GO:BP	cellular response to interleukin-12	GO:0071349	1	0	3	53	1	13888	PLCB1
GO:BP	cellular response to interleukin-15	GO:0071350	1	0	6	53	1	13888	PLCB1
GO:BP	cellular response to interleukin-6	GO:0071354	1	0	20	53	1	13888	YAP1
GO:BP	cellular response to growth factor stimulus	GO:0071363	1	0	347	53	4	13888	BMPR1B,NOTCH2,PBLD,MYO1C
GO:BP	cellular response to peptide hormone stimulus	GO:0071375	1	0	132	53	1	13888	MYO1C
GO:BP	cellular response to steroid hormone stimulus	GO:0071383	1	0	90	53	2	13888	DNAAF4,YAP1
GO:BP	cellular response to lipid	GO:0071396	1	0	246	53	2	13888	DNAAF4,YAP1
GO:BP	cellular response to tumor cell	GO:0071228	1	0	2	53	1	13888	NOTCH2
GO:BP	acetylcholine receptor signaling pathway	GO:0095500	1	0	11	53	1	13888	PLCB1
GO:BP	nephron tubule development	GO:0072080	1	0	53	53	2	13888	NOTCH2,YAP1
GO:BP	regulation of stem cell proliferation	GO:0072091	1	0	50	53	1	13888	YAP1
GO:BP	regulation of cellular response to stress	GO:0080135	1	0	379	53	3	13888	PIGBOS1,SERPINF2,PLCB1
GO:BP	regulation of fertilization	GO:0080154	1	0	8	53	1	13888	PLCB1
GO:BP	membrane repolarization	GO:0086009	1	0	27	53	1	13888	YWHAE
GO:BP	regulation of anatomical structure size	GO:0090066	1	0	248	53	1	13888	SERPINF2
GO:BP	positive regulation of cell cycle process	GO:0090068	1	0	143	53	1	13888	PLCB1
GO:BP	regulation of peptide transport	GO:0090087	1	0	103	53	2	13888	DOC2B,PLCB1
GO:BP	regulation of transmembrane receptor protein serine/threonine kinase signaling pathway	GO:0090092	1	0	142	53	2	13888	NOTCH2,PBLD
GO:BP	positive regulation of transmembrane receptor protein serine/threonine kinase signaling pathway	GO:0090100	1	0	61	53	1	13888	NOTCH2
GO:BP	negative regulation of transmembrane receptor protein serine/threonine kinase signaling pathway	GO:0090101	1	0	74	53	1	13888	PBLD
GO:BP	establishment of protein localization to membrane	GO:0090150	1	0	121	53	1	13888	MYO1C
GO:BP	organelle membrane fusion	GO:0090174	1	0	50	53	1	13888	DOC2B
GO:BP	regulation of retinal ganglion cell axon guidance	GO:0090259	1	0	3	53	1	13888	ATOH7
GO:BP	positive regulation of canonical Wnt signaling pathway	GO:0090263	1	0	66	53	1	13888	YAP1
GO:BP	regulation of peptide hormone secretion	GO:0090276	1	0	100	53	2	13888	DOC2B,PLCB1
GO:BP	positive regulation of peptide hormone secretion	GO:0090277	1	0	53	53	2	13888	DOC2B,PLCB1
GO:BP	regulation of cellular response to growth factor stimulus	GO:0090287	1	0	174	53	3	13888	NOTCH2,PBLD,MYO1C
GO:BP	positive regulation of wound healing	GO:0090303	1	0	30	53	1	13888	SERPINF2
GO:BP	nucleic acid metabolic process	GO:0090304	1	0	4103	53	10	13888	BMPR1B,CCPG1,TBX15,WARS2,NOTCH2,YAP1,ATOH7,SERPINF2,RPA1,PLCB1
GO:BP	regulation of protein targeting to membrane	GO:0090313	1	0	19	53	1	13888	MYO1C
GO:BP	positive regulation of protein targeting to membrane	GO:0090314	1	0	15	53	1	13888	MYO1C
GO:BP	positive regulation of intracellular protein transport	GO:0090316	1	0	73	53	2	13888	YWHAE,MYO1C
GO:BP	organophosphate biosynthetic process	GO:0090407	1	0	319	53	1	13888	PIGB
GO:BP	activation of meiosis	GO:0090427	1	0	4	53	1	13888	PLCB1
GO:BP	sensory organ morphogenesis	GO:0090596	1	0	158	53	1	13888	NOTCH2
GO:BP	activation of GTPase activity	GO:0090630	1	0	33	53	1	13888	CRK
GO:BP	regulation of response to stress	GO:0080134	1	0	767	53	4	13888	PIGBOS1,CRK,SERPINF2,PLCB1
GO:BP	regulation of primary metabolic process	GO:0080090	1	0	3312	53	12	13888	BMPR1B,DNAAF4,CCPG1,TBX15,NOTCH2,YAP1,ATOH7,SLC2A13,TM9SF2,YWHAE,SERPINF2,PLCB1
GO:BP	IRES-dependent viral translational initiation	GO:0075522	1	0	10	53	1	13888	EIF3F
GO:BP	T cell extravasation	GO:0072683	1	0	8	53	1	13888	CRK
GO:BP	glomerulus morphogenesis	GO:0072102	1	0	4	53	1	13888	NOTCH2
GO:BP	glomerulus vasculature morphogenesis	GO:0072103	1	0	3	53	1	13888	NOTCH2
GO:BP	glomerular capillary formation	GO:0072104	1	0	3	53	1	13888	NOTCH2
GO:BP	podocyte differentiation	GO:0072112	1	0	12	53	1	13888	NOTCH2
GO:BP	nephron tubule epithelial cell differentiation	GO:0072160	1	0	7	53	1	13888	YAP1
GO:BP	metanephric tubule development	GO:0072170	1	0	9	53	1	13888	YAP1
GO:BP	regulation of nephron tubule epithelial cell differentiation	GO:0072182	1	0	7	53	1	13888	YAP1
GO:BP	cell differentiation involved in metanephros development	GO:0072202	1	0	14	53	1	13888	YAP1
GO:BP	metanephric epithelium development	GO:0072207	1	0	13	53	1	13888	YAP1
GO:BP	metanephric nephron tubule development	GO:0072234	1	0	7	53	1	13888	YAP1
GO:BP	metanephric nephron epithelium development	GO:0072243	1	0	8	53	1	13888	YAP1
GO:BP	metanephric nephron tubule epithelial cell differentiation	GO:0072257	1	0	4	53	1	13888	YAP1
GO:BP	stem cell proliferation	GO:0072089	1	0	71	53	1	13888	YAP1
GO:BP	regulation of metanephric nephron tubule epithelial cell differentiation	GO:0072307	1	0	4	53	1	13888	YAP1
GO:BP	glomerular epithelial cell differentiation	GO:0072311	1	0	12	53	1	13888	NOTCH2
GO:BP	sulfur compound transport	GO:0072348	1	0	30	53	1	13888	SLC13A1
GO:BP	circulatory system development	GO:0072359	1	0	607	53	7	13888	DNAAF4,WARS2,NOTCH2,YAP1,SMYD4,SERPINF2,SERPINF1
GO:BP	purine-containing compound metabolic process	GO:0072521	1	0	237	53	1	13888	CACNB4
GO:BP	pyrimidine-containing compound metabolic process	GO:0072527	1	0	42	53	1	13888	DPYS
GO:BP	pyrimidine-containing compound catabolic process	GO:0072529	1	0	15	53	1	13888	DPYS
GO:BP	hepatocyte proliferation	GO:0072574	1	0	12	53	1	13888	NOTCH2
GO:BP	epithelial cell proliferation involved in liver morphogenesis	GO:0072575	1	0	12	53	1	13888	NOTCH2
GO:BP	liver morphogenesis	GO:0072576	1	0	13	53	1	13888	NOTCH2
GO:BP	protein localization to membrane	GO:0072657	1	0	309	53	2	13888	TUB,MYO1C
GO:BP	lymphocyte migration	GO:0072676	1	0	61	53	1	13888	CRK
GO:BP	T cell migration	GO:0072678	1	0	39	53	1	13888	CRK
GO:BP	glomerular epithelial cell development	GO:0072310	1	0	7	53	1	13888	NOTCH2
GO:BP	positive regulation of signaling	GO:0023056	1	0	920	53	7	13888	BMPR1B,NOTCH2,YAP1,DOC2B,MYO1C,SERPINF2,PLCB1
GO:BP	multicellular organismal-level homeostasis	GO:0048871	1	0	401	53	3	13888	TUB,YAP1,PBLD
GO:BP	cellular developmental process	GO:0048869	1	0	2156	53	13	13888	BMPR1B,CACNB4,WARS2,NOTCH2,YAP1,ATOH7,MYPN,WASF3,CRK,SERPINF2,SERPINF1,PLCB1,LRP12
GO:BP	cell part morphogenesis	GO:0032990	1	0	343	53	2	13888	BMPR1B,ATOH7
GO:BP	muscle cell proliferation	GO:0033002	1	0	87	53	2	13888	YAP1,SERPINF2
GO:BP	tetrapyrrole metabolic process	GO:0033013	1	0	32	53	1	13888	CLYBL
GO:BP	macromolecule localization	GO:0033036	1	0	1575	53	10	13888	GAPVD1,TUB,YAP1,DOC2B,YWHAE,MYO1C,PITPNA,RPA1,PLCB1,RIMS2
GO:BP	regulation of organelle organization	GO:0033043	1	0	689	53	7	13888	SLAIN2,NOTCH2,YAP1,DOC2B,CRK,SERPINF2,PLCB1
GO:BP	regulation of intracellular steroid hormone receptor signaling pathway	GO:0033143	1	0	47	53	2	13888	DNAAF4,YAP1
GO:BP	positive regulation of intracellular steroid hormone receptor signaling pathway	GO:0033145	1	0	9	53	1	13888	YAP1
GO:BP	regulation of intracellular estrogen receptor signaling pathway	GO:0033146	1	0	24	53	2	13888	DNAAF4,YAP1
GO:BP	positive regulation of intracellular estrogen receptor signaling pathway	GO:0033148	1	0	8	53	1	13888	YAP1
GO:BP	regulation of intracellular protein transport	GO:0033157	1	0	115	53	2	13888	YWHAE,MYO1C
GO:BP	protein localization to organelle	GO:0033365	1	0	526	53	4	13888	TUB,YAP1,YWHAE,RPA1
GO:BP	cellular response to stress	GO:0033554	1	0	1067	53	6	13888	PIGBOS1,YAP1,YWHAE,SERPINF2,RPA1,PLCB1
GO:BP	cell adhesion mediated by integrin	GO:0033627	1	0	45	53	1	13888	CRK
GO:BP	regulation of cell adhesion mediated by integrin	GO:0033628	1	0	29	53	1	13888	CRK
GO:BP	response to lipid	GO:0033993	1	0	329	53	2	13888	DNAAF4,YAP1
GO:BP	response to cytokine	GO:0034097	1	0	430	53	4	13888	CACNB4,YAP1,MYO1C,PLCB1
GO:BP	amyloid-beta formation	GO:0034205	1	0	32	53	1	13888	SLC2A13
GO:BP	monoatomic ion transmembrane transport	GO:0034220	1	0	458	53	3	13888	CACNB4,YWHAE,FXYD2
GO:BP	regulation of amide metabolic process	GO:0034248	1	0	231	53	1	13888	SLC2A13
GO:BP	positive regulation of amide metabolic process	GO:0034250	1	0	86	53	1	13888	SLC2A13
GO:BP	cell junction assembly	GO:0034329	1	0	219	53	2	13888	CRK,MYO1C
GO:BP	cell junction organization	GO:0034330	1	0	383	53	4	13888	CACNB4,WASF3,CRK,MYO1C
GO:BP	response to type II interferon	GO:0034341	1	0	59	53	1	13888	MYO1C
GO:BP	substrate adhesion-dependent cell spreading	GO:0034446	1	0	60	53	1	13888	CRK
GO:BP	protein localization to chromosome	GO:0034502	1	0	71	53	1	13888	RPA1
GO:BP	cellular component morphogenesis	GO:0032989	1	0	399	53	3	13888	BMPR1B,ATOH7,MYPN
GO:BP	regulation of actin filament-based process	GO:0032970	1	0	218	53	3	13888	NOTCH2,CRK,SERPINF2
GO:BP	positive regulation of collagen biosynthetic process	GO:0032967	1	0	11	53	1	13888	SERPINF2
GO:BP	regulation of collagen biosynthetic process	GO:0032965	1	0	12	53	1	13888	SERPINF2
GO:BP	regulation of transporter activity	GO:0032409	1	0	123	53	3	13888	CACNB4,YWHAE,FXYD2
GO:BP	negative regulation of transporter activity	GO:0032410	1	0	36	53	1	13888	YWHAE
GO:BP	regulation of monoatomic ion transmembrane transporter activity	GO:0032412	1	0	112	53	3	13888	CACNB4,YWHAE,FXYD2
GO:BP	negative regulation of ion transmembrane transporter activity	GO:0032413	1	0	32	53	1	13888	YWHAE
GO:BP	multicellular organismal process	GO:0032501	1	0	3854	53	19	13888	BMPR1B,TEC,CACNB4,DNAAF4,TBX15,WARS2,NOTCH2,TUB,YAP1,PBLD,ATOH7,WASF3,CRK,SMYD4,SERPINF2,SERPINF1,PLCB1,LRP12,DSCAML1
GO:BP	developmental process	GO:0032502	1	0	3369	53	19	13888	BMPR1B,FRYL,CACNB4,DNAAF4,TBX15,WARS2,NOTCH2,TUB,YAP1,ATOH7,MYPN,WASF3,CRK,SMYD4,SERPINF2,SERPINF1,PLCB1,LRP12,DSCAML1
GO:BP	multicellular organism reproduction	GO:0032504	1	0	438	53	1	13888	BMPR1B
GO:BP	response to retinoic acid	GO:0032526	1	0	38	53	1	13888	YAP1
GO:BP	response to progesterone	GO:0032570	1	0	8	53	1	13888	YAP1
GO:BP	interleukin-12 production	GO:0032615	1	0	35	53	1	13888	PLCB1
GO:BP	regulation of interleukin-12 production	GO:0032655	1	0	35	53	1	13888	PLCB1
GO:BP	positive regulation of interleukin-12 production	GO:0032735	1	0	23	53	1	13888	PLCB1
GO:BP	protein localization to nucleus	GO:0034504	1	0	171	53	2	13888	YAP1,YWHAE
GO:BP	RNA biosynthetic process	GO:0032774	1	0	2142	53	8	13888	BMPR1B,CCPG1,TBX15,NOTCH2,YAP1,ATOH7,SERPINF2,PLCB1
GO:BP	response to insulin	GO:0032868	1	0	129	53	1	13888	MYO1C
GO:BP	cellular response to insulin stimulus	GO:0032869	1	0	110	53	1	13888	MYO1C
GO:BP	cellular response to hormone stimulus	GO:0032870	1	0	280	53	3	13888	DNAAF4,YAP1,MYO1C
GO:BP	regulation of stress-activated MAPK cascade	GO:0032872	1	0	106	53	2	13888	SERPINF2,PLCB1
GO:BP	positive regulation of stress-activated MAPK cascade	GO:0032874	1	0	68	53	2	13888	SERPINF2,PLCB1
GO:BP	regulation of localization	GO:0032879	1	0	1031	53	11	13888	GAPVD1,CACNB4,TUB,YAP1,DOC2B,YWHAE,MYO1C,PLCB1,RIMS2,FXYD6,FXYD2
GO:BP	regulation of protein localization	GO:0032880	1	0	483	53	6	13888	GAPVD1,YAP1,DOC2B,YWHAE,MYO1C,PLCB1
GO:BP	regulation of microtubule-based process	GO:0032886	1	0	162	53	1	13888	SLAIN2
GO:BP	secretion by cell	GO:0032940	1	0	412	53	5	13888	CACNB4,CADPS2,DOC2B,PLCB1,RIMS2
GO:BP	regulation of actin cytoskeleton organization	GO:0032956	1	0	198	53	3	13888	NOTCH2,CRK,SERPINF2
GO:BP	collagen metabolic process	GO:0032963	1	0	41	53	1	13888	SERPINF2
GO:BP	collagen biosynthetic process	GO:0032964	1	0	17	53	1	13888	SERPINF2
GO:BP	glomerulus development	GO:0032835	1	0	34	53	1	13888	NOTCH2
GO:BP	positive regulation of intracellular transport	GO:0032388	1	0	96	53	2	13888	YWHAE,MYO1C
GO:BP	cellular response to heat	GO:0034605	1	0	29	53	1	13888	YWHAE
GO:BP	cellular nitrogen compound metabolic process	GO:0034641	1	0	4910	53	13	13888	BMPR1B,CACNB4,CCPG1,TBX15,WARS2,NOTCH2,EIF3F,YAP1,ATOH7,SERPINF2,RPA1,PLCB1,DPYS
GO:BP	helper T cell diapedesis	GO:0035685	1	0	2	53	1	13888	CRK
GO:BP	monocyte extravasation	GO:0035696	1	0	3	53	1	13888	PLCB1
GO:BP	interleukin-12-mediated signaling pathway	GO:0035722	1	0	2	53	1	13888	PLCB1
GO:BP	interleukin-15-mediated signaling pathway	GO:0035723	1	0	6	53	1	13888	PLCB1
GO:BP	CD24 biosynthetic process	GO:0035724	1	0	1	53	1	13888	PLCB1
GO:BP	sodium ion transmembrane transport	GO:0035725	1	0	70	53	1	13888	FXYD2
GO:BP	epithelial cell differentiation involved in kidney development	GO:0035850	1	0	27	53	2	13888	NOTCH2,YAP1
GO:BP	cellular response to vascular endothelial growth factor stimulus	GO:0035924	1	0	42	53	1	13888	MYO1C
GO:BP	response to topologically incorrect protein	GO:0035966	1	0	63	53	1	13888	PIGBOS1
GO:BP	cellular response to topologically incorrect protein	GO:0035967	1	0	54	53	1	13888	PIGBOS1
GO:BP	aggrephagy	GO:0035973	1	0	8	53	1	13888	WDR81
GO:BP	osteoclast development	GO:0036035	1	0	13	53	1	13888	NOTCH2
GO:BP	outer dynein arm assembly	GO:0036158	1	0	14	53	1	13888	DNAAF4
GO:BP	inner dynein arm assembly	GO:0036159	1	0	11	53	1	13888	DNAAF4
GO:BP	protein modification process	GO:0036211	1	0	2203	53	7	13888	BMPR1B,TEC,PIGB,EIF3F,ST6GALNAC3,CDK8,YWHAE
GO:BP	reelin-mediated signaling pathway	GO:0038026	1	0	7	53	1	13888	CRK
GO:BP	vascular endothelial growth factor signaling pathway	GO:0038084	1	0	30	53	1	13888	MYO1C
GO:BP	positive regulation of cell migration by vascular endothelial growth factor signaling pathway	GO:0038089	1	0	6	53	1	13888	MYO1C
GO:BP	growth	GO:0040007	1	0	470	53	4	13888	BMPR1B,NOTCH2,YAP1,PLCB1
GO:BP	regulation of growth	GO:0040008	1	0	283	53	2	13888	YAP1,PLCB1
GO:BP	locomotion	GO:0040011	1	0	745	53	5	13888	BMPR1B,ATOH7,CRK,MYO1C,PLCB1
GO:BP	regulation of locomotion	GO:0040012	1	0	576	53	4	13888	ATOH7,CRK,MYO1C,PLCB1
GO:BP	negative regulation of locomotion	GO:0040013	1	0	163	53	2	13888	CRK,PLCB1
GO:BP	positive regulation of locomotion	GO:0040017	1	0	321	53	1	13888	MYO1C
GO:BP	positive regulation of embryonic development	GO:0040019	1	0	9	53	1	13888	PLCB1
GO:BP	helper T cell extravasation	GO:0035684	1	0	2	53	1	13888	CRK
GO:BP	intrahepatic bile duct development	GO:0035622	1	0	1	53	1	13888	NOTCH2
GO:BP	establishment of protein localization to extracellular region	GO:0035592	1	0	182	53	2	13888	DOC2B,PLCB1
GO:BP	intracellular signal transduction	GO:0035556	1	0	1476	53	8	13888	TEC,NOTCH2,YAP1,PBLD,YWHAE,CRK,SERPINF2,PLCB1
GO:BP	nucleobase-containing compound biosynthetic process	GO:0034654	1	0	2370	53	8	13888	BMPR1B,CCPG1,TBX15,NOTCH2,YAP1,ATOH7,SERPINF2,PLCB1
GO:BP	nucleobase-containing compound catabolic process	GO:0034655	1	0	217	53	1	13888	DPYS
GO:BP	ncRNA metabolic process	GO:0034660	1	0	341	53	1	13888	WARS2
GO:BP	regulation of transmembrane transport	GO:0034762	1	0	229	53	3	13888	CACNB4,YWHAE,FXYD2
GO:BP	negative regulation of transmembrane transport	GO:0034763	1	0	58	53	1	13888	YWHAE
GO:BP	regulation of monoatomic ion transmembrane transport	GO:0034765	1	0	164	53	3	13888	CACNB4,YWHAE,FXYD2
GO:BP	negative regulation of monoatomic ion transmembrane transport	GO:0034766	1	0	39	53	1	13888	YWHAE
GO:BP	response to endoplasmic reticulum stress	GO:0034976	1	0	139	53	1	13888	PIGBOS1
GO:BP	somatic stem cell population maintenance	GO:0035019	1	0	36	53	1	13888	YAP1
GO:BP	embryonic heart tube development	GO:0035050	1	0	45	53	2	13888	NOTCH2,YAP1
GO:BP	axoneme assembly	GO:0035082	1	0	63	53	1	13888	DNAAF4
GO:BP	appendage morphogenesis	GO:0035107	1	0	100	53	1	13888	NOTCH2
GO:BP	cellular response to unfolded protein	GO:0034620	1	0	43	53	1	13888	PIGBOS1
GO:BP	limb morphogenesis	GO:0035108	1	0	100	53	1	13888	NOTCH2
GO:BP	regulation of tube size	GO:0035150	1	0	68	53	1	13888	SERPINF2
GO:BP	tube morphogenesis	GO:0035239	1	0	495	53	5	13888	WARS2,NOTCH2,YAP1,SERPINF2,SERPINF1
GO:BP	synaptic transmission, glutamatergic	GO:0035249	1	0	31	53	1	13888	CACNB4
GO:BP	multicellular organism growth	GO:0035264	1	0	103	53	1	13888	NOTCH2
GO:BP	organ growth	GO:0035265	1	0	80	53	1	13888	YAP1
[truncated: 2,290 more rows]

## Sheet: TableS8_DAVID_Awrk9_nSL
Annotation Cluster 1	Enrichment Score: 0.9425569253310713
[truncated: 36 more rows]
